# Supplementary material for: Decoding basic emotional states through integration of an fNIRS-based brain–computer interface with supervised learning algorithms
Source: PLoS One. 2025 Jul 14;20(7):e0325850. doi: 10.1371/journal.pone.0325850 (PMC12258558; doi:10.1371/journal.pone.0325850)
Supplement: S1 — (XLSX) [file pone.0325850.s001.xlsx]

## Sheet: Sheet1
Sample Number	Features																				Label
	Feature 1	Feature 2	Feature 3	Feature 4	Feature 5	Feature 6	Feature 7	Feature 8	Feature 9	Feature 10	Feature 11	Feature 12	Feature 13	Feature 14	Feature 15	Feature 16	Feature 17	Feature 18	Feature 19	Feature 20
Sample 1	0.472585	0.659779	0.245765	0.356061	0.132814	0.150986	0.458391	0.7403	0.395507	0.651603	0.447328	0.969264	0.939411	0.698904	0.786328	0.217683	0.776685	0.22804	0.791496	0.33926	1
Sample 2	0.0280753	0.0240382	0.208473	0.962121	0.224114	0.0665526	0.002847	0.544924	0.0265264	0.516469	0.450099	0.988512	0.897793	0.0670598	0.471637	0.541173	0.442531	0.579356	0.455925	0.591555	1
Sample 3	0	0.0369202	0.0160631	0.5	0.402953	0.00951231	0.00350883	0.192141	0.171965	0.202346	0.00378067	0.929695	0.617614	0.00149459	0.373226	0.61912	0.391735	0.593974	0.422974	0.276921	1
Sample 4	0.0479684	0.0529339	0.098316	0.596899	0.513488	0.042677	0.00211985	0.189643	0.0564801	0.44787	0.472831	0.967944	0.880678	0.612428	0.364211	0.644015	0.377244	0.590967	0.420353	0.597363	1
Sample 5	0.166104	0.312521	0.106759	0.891473	0.529387	0.183569	0.0463527	0.444731	0.125671	0.395956	0.13989	0.98038	0.332622	0.415194	0.73301	0.237126	0.798274	0.194488	0.682003	0.77575	1
Sample 6	0.0615397	0.515157	0.250589	0.114504	0.635517	0.20367	0.513369	0	0.886486	0	0.00322805	0.986882	0.125987	0.126674	0.291204	0.740219	0.23514	0.818364	0.0594775	0.307312	1
Sample 7	0	0.329777	0.318488	1	0.678994	0.615523	0.0590962	0.627078	0.373462	0.55276	0.918806	0.966292	0.621396	0.514722	0.344801	0.67541	0.290266	0.770999	0.142323	0.653669	1
Sample 8	0.0180324	0.0224824	0.0171817	0.830769	0.344001	0.129034	0.000581953	0.121899	0.00628658	0.127137	0.00375783	0.987589	0.390047	0.336345	0.373139	0.633014	0.356212	0.643763	0.286808	0.672732	1
Sample 9	0.216049	0.301172	0.193483	0.450382	0.772594	0.22489	0.0867037	0.288467	0.193133	0.326824	0.15114	0.988168	0.354443	0.186158	0.492365	0.487507	0.519987	0.501069	0.405938	0.45577	1
Sample 10	0.148639	0.330799	0.136731	0.327586	0.555313	0.137295	0.146465	0.370593	0.191208	0.366577	0.976948	0.980443	0.896602	0.433401	0.333448	0.661402	0.317405	0.742284	0.254229	0.657068	1
Sample 11	0.341647	0.447596	0.211941	0.992366	0.510638	0.314259	0.336929	0.46544	0.223617	0.47692	0.0481603	0.971733	0.424756	0.373516	0.689426	0.305143	0.708598	0.297919	0.696608	0.367605	1
Sample 12	0.568485	0.427976	0.428974	0.143939	0.648942	0.388658	0.149359	0.874176	0.206275	0.876214	0.00399573	0.967909	0.827052	0.757781	0.419822	0.523112	0.570625	0.309572	0.713748	0.540393	1
Sample 13	0.342654	0.362081	0.235989	0.271318	0.255755	0.483546	0.0729342	0.683747	0.146018	0.691739	0.023394	0.993336	0.561667	0.497562	0.877596	0.132343	0.856528	0.150651	0.913815	0.0645915	1
Sample 14	0.833481	0.534035	0.649157	0.247934	0.702807	0.10875	0.26925	0.815555	0.43065	0.829667	0.00601738	0.98436	0.602806	0.917366	0.0928159	0.90594	0.145213	0.75273	0.481746	0.406238	1
Sample 15	0.476438	0.610307	0.28279	0.641221	0.261887	0.177769	0.296721	0.440999	0.484805	0.408114	0.144202	0.976767	0.454568	0.577315	0.20422	0.812499	0.168233	0.869237	0.114685	0.803791	1
Sample 16	0.167488	0.137105	0.504584	0.189394	0.443058	0.206658	0.0335762	0.689759	0.262873	0.690955	0.00517844	0.977679	0.913256	0.237045	0.439343	0.559968	0.447178	0.530074	0.542133	0.558071	1
Sample 17	0.491926	0.374225	0.0571684	0.969697	0.609933	0.104836	0.128183	0.636691	0.306864	0.634442	0.00262553	0.993659	0.532618	0.66418	0.509384	0.474818	0.542228	0.422649	0.697798	0.494726	1
Sample 18	0.029525	0.0740425	0.103993	0.356061	0.284736	0.0913734	0.00807555	0.703514	0.0614043	0.686065	0.0054401	0.415952	0.801377	0.405099	0.485913	0.518789	0.481198	0.503849	0.557238	0.738757	1
Sample 19	0.000632492	0.0284927	0.237019	0.69697	0.438675	0.0987746	0.00428499	0.4722	0.0872763	0.449009	0.00411386	0.958674	0.854934	0.0407178	0.507985	0.510116	0.467204	0.562581	0.462631	0.492893	1
Sample 20	0.0747538	0.0416501	0.0138424	0.030303	0.381156	0.011496	0.00433715	0.562079	0.173866	0.57004	0.00604424	0.970733	0.668689	0.0804977	0.364566	0.627936	0.381565	0.605828	0.415038	0.609189	1
Sample 21	0.050286	0.0332272	0.110576	0.813953	0.468527	0.0658742	0.000646313	0.259899	0.0222588	0.484605	0.00589454	0.992216	0.902584	0.622636	0.395339	0.617662	0.395572	0.58548	0.412494	0.613796	1
Sample 22	0.0572079	0.039919	0.348411	0.976744	0.493269	0.123129	0.00154697	0.483482	0.0451656	0.431553	0.454732	0.944465	0.467652	0.37928	0.415765	0.553206	0.490281	0.446541	0.571311	0.556754	1
Sample 23	0.81585	0.599944	0.392886	0.389313	0.359233	0.243348	0.614905	0.992213	1	0.988642	0.00506115	0.984867	0.86722	0.828631	0.659627	0.306287	0.753709	0.147462	0.975264	0.743486	1
Sample 24	0.0164594	0.0472488	0.329984	0.987952	0.49438	0.117146	0.0111154	0.924803	0.086086	0.88203	0.863867	0.951801	0.909387	0.725923	0.344226	0.66089	0.331456	0.67758	0.356568	0.515903	1
Sample 25	0.00617333	0.0216525	0.0151824	0.838462	0.312063	0.136227	0.000680162	0.110596	0.00460721	0.112253	0.851909	0.868229	0.382853	0.328495	0.37626	0.629365	0.360272	0.64008	0.288149	0.640949	1
Sample 26	0.124116	0.106759	0.44495	0.748092	0.58349	0.138661	0.016991	0.40315	0.0952763	0.441879	0.470683	0.972652	0.599056	0.206749	0.415061	0.582347	0.413686	0.600525	0.380611	0.260381	1
Sample 27	0.0123965	0.0424667	0.0970484	1	0.384745	0.280557	0.00318774	0.424728	0.0326733	0.412254	0.949849	0.848599	0.705502	0.287751	0.255737	0.754588	0.205649	0.856364	0.214696	0.542651	1
Sample 28	0.267883	0.46754	0.222519	0.10687	0.529527	0.24196	0.370084	0.39345	0.215738	0.402253	0.00817412	0.955887	0.356065	0.303323	0.213682	0.780239	0.226298	0.783249	0.209912	0.468371	1
Sample 29	0.137839	0.06749	0.787811	0.143939	1	1	0.00477537	0.809944	0.0432133	0.808909	0.817324	0.998229	0.944918	0.456576	0.555878	0.398231	0.675196	0.236086	0.751226	0.394164	1
Sample 30	0.0253838	0.0880732	0.227107	0.271318	0.291883	0.646983	0.00468797	0.66498	0.0530911	0.697585	0.268182	0.982572	0.736732	0.190266	0.67951	0.324962	0.675084	0.318547	0.796683	0.179975	1
Sample 31	0.0406956	0.172497	0.209601	0.429752	0.592465	0.254006	0.0227246	0.524902	0.166061	0.483671	0.272214	0.962499	0.533208	0.457286	0.57184	0.412723	0.627481	0.312076	0.664047	0.334509	1
Sample 32	0.205279	0.191264	0.422858	0.648855	0.239935	0.214471	0.0404228	0.611064	0.120129	0.575539	0.00468485	0.984289	0.751761	0.527984	0.510058	0.507673	0.475202	0.59074	0.366343	0.462314	1
Sample 33	0.0792195	0.0932983	0.377195	0.598485	0.364359	0.143841	0.0207	0.558648	0.0955112	0.556656	0.00391444	0.973917	0.868206	0.156151	0.502789	0.504946	0.489359	0.509951	0.513407	0.504283	1
Sample 34	0.231694	0.32812	0.0448644	0.181818	0.548018	0.0834717	0.115356	0.455859	0.23884	0.446784	0.0436209	0.996348	0.460749	0.492176	0.471684	0.509647	0.500891	0.489834	0.581294	0.511874	1
Sample 35	0.404969	0.71443	0.205554	0.356061	0.100838	0.162193	0.555143	0.749566	0.447277	0.614127	0.601287	0.975905	0.920477	0.660303	0.843029	0.16037	0.834011	0.172153	0.841843	0.26427	1
Sample 36	0	0.0138575	0.111156	0.659091	0.512777	0.13643	0.00104119	0.487032	0.0589644	0.463052	0.526646	0.979167	0.877593	0.0298883	0.481824	0.533902	0.446085	0.580931	0.447067	0.535537	1
Sample 37	0.02113	0.0221311	0.0156778	0.80303	0.38347	0.00985822	0.00113946	0.380158	0.0302494	0.385862	0.00456406	0.986521	0.655365	0.0272068	0.377677	0.614999	0.394904	0.592156	0.424349	0.449159	1
Sample 38	0.0352452	0.0465755	0.0863461	0.620155	0.540893	0.0308934	0.00200905	0.167459	0.0627235	0.43716	0.286744	0.869522	0.883223	0.600476	0.373751	0.634828	0.385611	0.584248	0.422159	0.603078	1
Sample 39	0.187068	0.306669	0.124893	0.0232558	0.489809	0.166841	0.0470091	0.490928	0.136185	0.434147	0.0457234	0.989676	0.351914	0.444394	0.738089	0.235685	0.794463	0.205111	0.67043	0.823216	1
Sample 40	0.262822	0.250786	0.464595	0.389313	0.500646	0.222989	0.113546	0.529719	0.184432	0.524473	0.00196599	0.966604	0.785777	0.313986	0.520716	0.475696	0.54596	0.421135	0.59408	0.517653	1
Sample 41	0	0.477807	0.278059	0.951807	0.582759	0.442656	0.129275	0.535179	0.503473	0.420625	0.917127	0.940268	0.472558	0.378144	0.325776	0.695637	0.268767	0.7932	0.110298	0.673341	1
Sample 42	0.0171141	0.0489459	0.0239495	0.830769	0.279996	0.166438	0.00247477	0.12145	0.0134729	0.121777	0.00824189	0.937957	0.372476	0.324544	0.388706	0.617083	0.37233	0.628397	0.301799	0.64762	1
Sample 43	0.194572	0.264734	0.253405	0.450382	0.708276	0.118352	0.0963504	0.339939	0.182404	0.378452	0.00362624	0.994647	0.38064	0.258145	0.473988	0.503636	0.504616	0.517246	0.397153	0.418102	1
Sample 44	0.115907	0.338131	0.104579	0.327586	0.533843	0.17686	0.135705	0.346202	0.216831	0.339633	0.00309316	0.992842	0.468702	0.411617	0.370656	0.631844	0.336182	0.739445	0.237867	0.668533	1
Sample 45	0.201668	0.308594	0.214124	0.992366	0.434441	0.223088	0.141486	0.44383	0.142103	0.459483	0.049688	0.978584	0.440285	0.240313	0.528474	0.460019	0.55817	0.442418	0.557124	0.396928	1
Sample 46	0.706323	0.489176	0.473721	0.143939	0.77553	0.548008	0.181455	0.904484	0.248302	0.915075	0.00354873	0.971031	0.846345	0.835153	0.488412	0.447996	0.654812	0.211379	0.817896	0.495143	1
Sample 47	0.366004	0.455864	0.235119	0.271318	0.239245	0.584273	0.107665	0.647174	0.192881	0.652917	0.0289259	0.991922	0.480003	0.51541	0.945568	0.0652061	0.921059	0.0911269	0.948553	0.0369393	1
Sample 48	0.647052	0.49672	0.586322	0.247934	0.687398	0.150715	0.219135	0.715702	0.300238	0.712645	0.00420541	0.986503	0.550069	0.824851	0.234263	0.750949	0.312071	0.566882	0.650751	0.294612	1
Sample 49	0.311147	0.571876	0.292662	0.641221	0.144354	0.13653	0.296865	0.479696	0.469837	0.4269	0.43271	0.98652	0.3726	0.556935	0.183252	0.833933	0.147037	0.887215	0.101004	0.825468	1
Sample 50	0.140965	0.0918845	0.394237	0.25	0.576042	0.185086	0.0215415	0.687233	0.271558	0.705601	0.0216795	0.976895	0.965628	0.212738	0.503426	0.495905	0.512063	0.461943	0.620324	0.534193	1
Sample 51	0.276066	0.223962	0.0926094	0.310606	0.61339	0.0579887	0.066853	0.569033	0.184982	0.56906	0.234874	0.982759	0.555299	0.521504	0.46577	0.521886	0.489704	0.484519	0.632649	0.469223	1
Sample 52	0.400099	0.173054	0.147774	0.878788	0.411807	0.0753659	0.0277775	0.79941	0.123858	0.793664	0.267287	0.979962	0.821453	0.657522	0.442243	0.559024	0.444637	0.53594	0.537199	0.743253	1
Sample 53	0.0274417	0.0173121	0.449097	0.909091	0.469737	0.0925405	0.0014339	0.535201	0.0126628	0.508107	0.0402933	0.984634	0.90776	0.0664516	0.482157	0.528953	0.457839	0.559027	0.482133	0.536901	1
Sample 54	0.0143832	0.0376188	0.0185978	0.424242	0.403823	0.00999686	0.00349211	0.250576	0.121079	0.264295	0.0120377	0.967577	0.627747	0.0205019	0.394605	0.593825	0.420301	0.56422	0.447127	0.346808	1
Sample 55	0.0390136	0.0681534	0.0796544	0.620155	0.526145	0.0275905	0.00409385	0.114966	0.0957426	0.405086	0.51194	0.929901	0.861355	0.584063	0.363752	0.643831	0.378375	0.588306	0.420384	0.589216	1
Sample 56	0.157023	0.383537	0.0994746	0.930233	0.551295	0.197514	0.0683	0.368048	0.174934	0.329023	0.186539	0.964214	0.275229	0.399415	0.742557	0.217507	0.824816	0.17279	0.67413	0.761309	1
Sample 57	0.15956	0.211803	0.39849	0.183206	0.453227	0.250059	0.0771385	0.44364	0.126796	0.445556	0.000448674	0.991339	0.728374	0.217892	0.504528	0.503391	0.500957	0.494703	0.48154	0.501664	1
Sample 58	0	0.283579	0.313545	0.951807	0.621748	0.582491	0.046296	0.680006	0.317342	0.615818	0.918372	0.965762	0.667845	0.563315	0.380837	0.637307	0.331921	0.722226	0.207638	0.590089	1
Sample 59	0.0678933	0.0972833	0.017317	0.484615	0.46254	0.063752	0.00559626	0.137757	0.0372056	0.148844	0.00571666	0.996665	0.374554	0.383195	0.409621	0.596292	0.39387	0.605281	0.333685	0.627589	1
Sample 60	0.150535	0.183598	0.212215	0.450382	0.68157	0.153425	0.043108	0.341254	0.116761	0.378782	0.109855	0.991793	0.442059	0.184587	0.421206	0.565708	0.437828	0.57861	0.359454	0.42707	1
Sample 61	0.400964	0.651053	0.175469	0.327586	0.521807	0.200409	0.412839	0.42144	0.271874	0.411721	0.939938	0.971894	0.95244	0.601329	0.444973	0.537084	0.457668	0.594884	0.352347	0.687793	1
Sample 62	0.145891	0.112865	0.370967	0.992366	0.562759	0.839819	0.0152418	0.471383	0.0962932	0.479367	0.974219	0.87149	0.669437	0.187236	0.505113	0.492753	0.515341	0.492071	0.515717	0.403032	1
Sample 63	0.57131	0.370248	0.478451	0.931818	0.534863	0.264799	0.143795	1	0.300863	0.992049	0.123738	0.940912	0.916939	0.759367	0.343644	0.601237	0.49057	0.388009	0.673132	0.535718	1
Sample 64	0.451006	0.171685	0.27752	0.271318	0.395227	0.12277	0.0358984	0.811794	0.14629	0.834173	0.0512681	0.996049	0.787445	0.58038	0.615322	0.399169	0.594134	0.394754	0.773158	0.17297	1
Sample 65	0.438815	0.362996	0.55161	0.247934	0.660289	0.112754	0.127299	0.68027	0.212195	0.670542	0.00100091	0.987891	0.56134	0.721514	0.2221	0.77805	0.263799	0.657219	0.476293	0.391181	1
Sample 66	0.340815	0.394916	0.29266	0.679389	0.217247	0.163327	0.18957	0.618694	0.324763	0.586052	0.0481	0.957404	0.610248	0.608158	0.238274	0.778364	0.202231	0.838466	0.147729	0.853904	1
Sample 67	0.106997	0.0639843	0.543313	0.272727	0.728805	0.157752	0.0174965	0.61918	0.174791	0.64297	0.00481038	0.952944	0.975744	0.181608	0.393431	0.599584	0.41506	0.552258	0.534913	0.510347	1
Sample 68	0.158356	0.113383	0.0904667	0.537879	0.596675	0.0180962	0.0274829	0.56353	0.121697	0.557451	0.234107	0.9762	0.588709	0.443702	0.480101	0.510424	0.49548	0.489812	0.605535	0.546458	1
Sample 69	0.188472	0.0837803	0.26644	0.287879	0.71729	0.288295	0.00443541	0.733314	0.0288607	0.728797	0.595554	0.993078	0.839543	0.429782	0.399526	0.604415	0.397623	0.582446	0.490031	0.844016	1
Sample 70	0.0116866	0.00488541	0.202943	0.795455	0.332498	0.110694	0.000271567	0.529024	0.00180866	0.501802	0.00516967	0.974505	0.907197	0.0513284	0.498527	0.51866	0.459716	0.568398	0.461123	0.560956	1
Sample 71	0.0324843	0.0286732	0.0171884	0.030303	0.391177	0.0123682	0.00176214	0.411034	0.0469546	0.417813	0.00760668	0.986285	0.654703	0.0384907	0.348626	0.645149	0.363824	0.62281	0.399255	0.48308	1
Sample 72	0.0231741	0.0255689	0.0645149	0.914729	0.547695	0.04383	0.000572662	0.215929	0.0333782	0.462713	0.144253	0.972729	0.90169	0.602808	0.391719	0.619051	0.397382	0.579546	0.418149	0.620262	1
Sample 73	0.0345205	0.0118851	0.27727	0.976744	0.56175	0.179922	0.000347954	0.464278	0.0211959	0.415614	0.00451178	0.98069	0.453506	0.364343	0.422019	0.54865	0.494167	0.440797	0.579407	0.542926	1
Sample 74	0.151015	0.164533	0.482543	0.114504	0.306206	0.255085	0.0466914	0.498384	0.106929	0.501283	0.00416938	0.987914	0.794524	0.209939	0.428214	0.568386	0.451785	0.525324	0.478043	0.534188	1
Sample 75	0	0.0800212	0.230379	1	0.424887	0.142677	0.0185794	0.914878	0.120464	0.846201	0.913909	0.69103	0.872514	0.68302	0.344363	0.664289	0.323106	0.693193	0.328716	0.540874	1
Sample 76	0.0383316	0.068993	0.0143378	0.923077	0.5188	0.0652588	0.00329024	0.111954	0.0162764	0.118066	0.28715	0.979746	0.37344	0.362406	0.370541	0.633072	0.358911	0.638949	0.290184	0.666121	1
Sample 77	0.0747851	0.0241212	0.988741	0.656489	0.446751	0.0806696	0.00391996	0.421703	0.0821931	0.452632	0.367017	0.909425	0.611913	0.162072	0.432044	0.569283	0.423427	0.592663	0.386178	0.307844	1
Sample 78	0.0042758	0.0916965	0.103502	0.991379	0.193205	0.42058	0.0110267	0.412498	0.0720964	0.393022	0.934833	0.939482	0.642144	0.257657	0.237877	0.774849	0.18237	0.881716	0.193915	0.553814	1
Sample 79	0.0165748	0.0531242	0.131767	0.992366	0.505062	0.0912491	0.0103598	0.375774	0.0546971	0.386265	0.858863	0.841322	0.519939	0	0.373955	0.62325	0.382368	0.628379	0.359645	0.432543	1
Sample 80	0.0361846	0.0416853	0.302102	0.984848	0.445065	0.178077	0.00351092	0.754174	0.0249758	0.749583	0.785164	0.925114	0.910348	0.422965	0.473809	0.485642	0.580383	0.342149	0.640723	0.454168	1
Sample 81	0.0881089	0.0194166	0.713435	0.271318	0.281726	0.0631339	0.00129041	0.741688	0.033158	0.764517	0.242224	0.648017	0.830043	0.303003	0.586842	0.418967	0.582066	0.406712	0.745015	0.221261	1
Sample 82	0.011878	0.0438985	0.182422	0.429752	0.689871	0.189531	0.00480005	0.588295	0.0621421	0.547175	0.202562	0.866753	0.618704	0.479267	0.516564	0.477428	0.553787	0.398672	0.578988	0.408968	1
Sample 83	0.115445	0.132977	0.608143	0.740458	0.418396	0.285218	0.0237839	0.494819	0.14856	0.464562	0.00220434	0.991137	0.752562	0.474628	0.502477	0.517167	0.46307	0.60606	0.343235	0.428519	1
Sample 84	0.000349661	0.0186516	0.143842	0.984848	0.464705	0.040554	0.00346221	0.47933	0.0829737	0.486119	0.77405	0.820664	0.900948	0.0561607	0.447341	0.561013	0.431729	0.571825	0.433908	0.523994	1
Sample 85	0.0377295	0	0.331975	0.984848	0.743299	0.0881763	0.000140046	0.524825	0.0142045	0.526498	0.873989	0.644399	0.635553	0.363972	0.517517	0.45994	0.556813	0.423372	0.6528	0.533215	1
Sample 86	0.531613	0.203846	0.198186	0.280303	0.436958	0.137186	0.021156	0.799103	0.120302	0.79892	0.26441	0.988117	0.838058	0.732603	0.412557	0.587337	0.418387	0.55865	0.520339	0.773522	1
Sample 87	0.0182266	0.00827325	0.450165	0.909091	0.418182	0.10631	0.000445592	0.534714	0.00564601	0.507482	0.0662171	0.988454	0.910271	0.0576061	0.482886	0.530227	0.453905	0.566419	0.471768	0.548946	1
Sample 88	0.00851498	0.0299019	0.0188426	0.5	0.378131	0.00412297	0.00303116	0.289904	0.0948771	0.295584	0.0410573	0.987825	0.634357	0.0146701	0.383117	0.606918	0.405729	0.579383	0.43272	0.392936	1
Sample 89	0.028284	0.0804812	0.0665914	0.620155	0.539007	0.0248698	0.00677693	0.0675571	0.128677	0.372484	0.505268	0.834144	0.844536	0.575909	0.369672	0.636032	0.388552	0.575653	0.427846	0.601397	1
Sample 90	0.172075	0.394382	0.111788	0.930233	0.531819	0.192419	0.0714562	0.393783	0.167357	0.351275	0.14284	0.970007	0.278305	0.420042	0.753891	0.21151	0.824891	0.177669	0.670654	0.794947	1
Sample 91	0.114557	0.116303	0.376956	0.603053	0.299268	0.259577	0.0273697	0.482936	0.0686547	0.48267	0.0124711	0.920008	0.829741	0.176012	0.502628	0.500967	0.509852	0.475336	0.518922	0.502707	1
Sample 92	0	0.468966	0.265441	0.951807	0.514528	0.410075	0.129219	0.581335	0.482071	0.447854	0.91837	0.949639	0.481446	0.3891	0.361949	0.660932	0.302072	0.760041	0.147761	0.63473	1
Sample 93	0.0618484	0.0907396	0.0184837	0.561538	0.368703	0.0872062	0.00685032	0.145391	0.039876	0.149297	0.864177	0.988721	0.374812	0.336278	0.419469	0.584068	0.408626	0.588784	0.350711	0.627649	1
Sample 94	0.166181	0.166174	0.249127	0.885496	0.653154	0.140325	0.0443293	0.397408	0.136361	0.441164	0.0576776	0.997005	0.4757	0.244845	0.419812	0.568772	0.432198	0.586926	0.356237	0.436866	1
Sample 95	0.285533	0.595444	0.138563	0.327586	0.470956	0.197923	0.345206	0.379562	0.271717	0.365544	0.00508368	0.979657	0.337684	0.524507	0.46432	0.527787	0.453166	0.617396	0.315203	0.71042	1
Sample 96	0.0773118	0.0556389	0.151854	0.129771	0.600541	0.378308	0.0105888	0.435433	0.0457102	0.445943	0.0528825	0.897279	0.560877	0.121977	0.504434	0.49064	0.520984	0.4817	0.525966	0.396527	1
Sample 97	0.564807	0.383745	0.433508	0.143939	0.525728	0.258893	0.156621	0.977414	0.286128	0.971585	0.00585253	0.956404	0.871366	0.755717	0.330165	0.613531	0.479944	0.395879	0.666777	0.550472	1
Sample 98	0.539115	0.197368	0.295452	0.271318	0.392103	0.130065	0.0461518	0.84236	0.180113	0.862284	0.0537076	0.994004	0.786998	0.647726	0.590627	0.426037	0.565647	0.423395	0.756229	0.186603	1
Sample 99	0.362467	0.35925	0.475596	0.206612	0.616164	0.134869	0.113361	0.640584	0.179032	0.617024	0.00551036	0.958062	0.530949	0.683627	0.308271	0.687764	0.356962	0.557967	0.560238	0.354014	1
Sample 100	0.279883	0.476345	0.237037	0.641221	0.107752	0.185417	0.226437	0.547111	0.371679	0.493862	0.135883	0.975103	0.464118	0.535489	0.209724	0.809291	0.168903	0.871764	0.110939	0.841787	1
Sample 101	0.099488	0.0833457	0.536329	0.287879	0.663317	0.1009	0.0280539	0.55681	0.130352	0.58708	0.10528	0.977062	0.919693	0.10083	0.402066	0.591588	0.422315	0.546002	0.533606	0.50618	1
Sample 102	0.172037	0.110933	0.0957885	0.537879	0.582008	0.0157882	0.0282655	0.57471	0.139121	0.571783	0.235646	0.96888	0.596133	0.452745	0.48232	0.507785	0.498877	0.48522	0.611891	0.542295	1
Sample 103	0.116353	0.605879	0.0885569	0.356061	0.277602	0.0937042	0.361883	0.468936	0.534316	0.407806	0.279988	0.956024	0.346791	0.18524	0.740121	0.256928	0.748773	0.238267	0.794745	0.312239	1
Sample 104	0.173799	0.462282	0.343955	0.795455	0.135376	0.239159	0.288685	0.398362	0.369151	0.359549	0.00255031	0.992929	0.384264	0.206938	0.639978	0.416458	0.518101	0.561476	0.414227	0.418864	1
Sample 105	0.00726203	0.00555961	0.0392722	1	0.434778	0.00833506	0.000171303	0.372378	0.0110448	0.380427	0.995633	0.970614	0.679626	0.0134249	0.354174	0.639572	0.369228	0.618999	0.398075	0.447022	1
Sample 106	0.0916651	0.0496168	0.108374	0.139535	0.531529	0.0552777	0.00142453	0.25892	0.0315632	0.493294	0.257932	0.969467	0.898908	0.626556	0.376981	0.632822	0.385853	0.586165	0.421568	0.671952	1
Sample 107	0.112303	0.32217	0.098907	0.968992	0.628756	0.180663	0.0481464	0.336649	0.163136	0.313135	0.0560534	0.944344	0.286959	0.363656	0.783326	0.174854	0.872357	0.121212	0.724899	0.635501	1
Sample 108	0.444964	0.435177	0.595502	0.70229	0.296806	0.527254	0.223418	0.619385	0.347266	0.617294	0.00584388	0.981707	0.700891	0.483486	0.553709	0.45015	0.556776	0.436786	0.535131	0.675995	1
Sample 109	0.160472	0.359774	0.290814	0.650602	1	0.78771	0.071106	0.544345	0.411308	0.511014	0.20891	0.981612	0.629475	0.688094	0.316256	0.711456	0.244587	0.834541	0.0346093	0.926233	1
Sample 110	0.0143279	0.0331951	0.0140444	0.969231	0.426122	0.0948583	0.000980776	0.107881	0.007102	0.110928	0.135739	0.974496	0.380763	0.347749	0.35305	0.65391	0.333951	0.666534	0.263089	0.665841	1
Sample 111	0.382523	0.46735	0.202059	0	0.858707	0.254915	0.207435	0.302454	0.28321	0.343598	0.263072	0.987691	0.290795	0.220631	0.548756	0.439894	0.562471	0.456422	0.455513	0.562107	1
Sample 112	0.271584	0.442656	0.176068	0.327586	0.608167	0.15513	0.236843	0.376442	0.214317	0.388437	0.97616	0.964288	1	0.515224	0.332358	0.659748	0.320991	0.741902	0.243209	0.721016	1
Sample 113	0.596607	0.765349	0.268373	1	0.398852	0.555814	0.722521	0.565558	0.381502	0.559832	1	0.978728	1	0.616134	0.371501	0.64311	0.343913	0.688838	0.27791	0.624374	1
Sample 114	0.256725	0.355167	0.256013	0.666667	0.409344	0.249053	0.143408	0.736034	0.17243	0.722863	0.00181816	0.988217	0.714371	0.582784	0.240049	0.717474	0.355069	0.559263	0.44123	0.67976	1
Sample 115	0.455644	0.322631	0.238843	0.271318	0.376264	0.208201	0.0832291	0.700483	0.148343	0.714917	0.0179849	0.997834	0.627348	0.583926	0.839208	0.158336	0.845517	0.143877	0.936037	0.0351994	1
Sample 116	0.644458	0.396826	0.566908	0.206612	0.417223	0.15771	0.139757	0.921583	0.434602	0.876988	0.205916	0.66772	0.683751	0.823564	0.44476	0.590765	0.412554	0.536319	0.613031	0.323583	1
Sample 117	0.604656	0.75418	0.455458	0.59542	0.216689	0.0996275	0.516057	0.643922	0.576124	0.594367	0.0462303	0.924952	0.379847	0.765189	0.0635308	0.939526	0.0576576	0.946974	0.0793854	0.942434	1
Sample 118	0.302509	0.373411	0.335124	0.204545	0.386537	0.189302	0.226413	0.679524	0.415921	0.680822	0.000591903	0.997042	0.634101	0.360784	0.270144	0.718179	0.299431	0.670807	0.391767	0.661796	1
Sample 119	0.578747	0.299229	0.0631732	0.393939	0.56535	0.10178	0.0983427	0.829929	0.608645	0.8442	0.114945	0.977344	0.64815	0.721566	0.500442	0.475807	0.547083	0.414892	0.707995	0.634163	1
Sample 120	0.0489471	0.256073	0.102264	0.356061	0.458167	0.0622257	0.0848136	0.564341	0.262957	0.561127	0.0043549	0.682598	0.642745	0.248097	0.569633	0.432315	0.570488	0.413642	0.637588	0.614552	1
Sample 121	0.762023	0.679594	0.632928	0.795455	0.778844	0.626203	0.425659	0.842313	0.672183	0.840498	0.575459	0.998192	0.801039	0.771568	0.27335	0.690564	0.350135	0.599909	0.525114	0.908548	1
Sample 122	0.00500644	0.00321917	0.0576187	0.984848	0.463173	0.0172361	6.80717e+09	0.372581	0.00654194	0.381417	0.844406	0.981045	0.674925	0.0111833	0.358732	0.633542	0.377182	0.608447	0.412234	0.434919	1
Sample 123	0.0104923	0.0332434	0.0789186	0.953488	0.500295	0.0679172	0.000625533	0.185034	0.0513232	0.43958	0.00764391	0.990791	0.889203	0.606824	0.38306	0.629529	0.384295	0.596657	0.3982	0.555505	1
Sample 124	0.0342912	0.023893	0.359776	0.604651	0.405883	0.267868	0.000603427	0.466781	0.0241546	0.416848	0.10491	0.980169	0.444356	0.364192	0.425708	0.539534	0.509106	0.420962	0.601438	0.507409	1
Sample 125	0.270334	0.458896	0.495902	0.70229	0.499307	0.421662	0.271838	0.345023	0.328979	0.34265	0.00219154	0.851863	0.459509	0.320977	0.464636	0.514494	0.526249	0.423284	0.598563	0.323231	1
Sample 126	0.16203	0.0709423	0.620659	0.879518	0.678238	0.383109	0.0083478	0.939907	0.0602989	0.912964	0.0330572	0.991904	0.920254	0.898338	0.33324	0.671226	0.322681	0.684219	0.353984	0.52943	1
Sample 127	0.0186199	0.0409944	0.0157855	0.915385	0.332072	0.152521	0.00150958	0.114258	0.0085664	0.116716	0.925766	0.951588	0.378556	0.326562	0.365044	0.638959	0.352785	0.6437	0.291289	0.639531	1
Sample 128	0.140553	0.140615	0.427001	0.633588	0.68046	0.125341	0.0312202	0.375091	0.0993957	0.409596	0.305223	0.98689	0.520139	0.221635	0.439186	0.561509	0.430143	0.590692	0.37991	0.225298	1
Sample 129	0.0127527	0.051943	0.0440761	0.965517	0.830802	0.545311	0.00449227	0.403666	0.0668406	0.391521	0.21595	0.880568	0.695117	0.313658	0.261451	0.746624	0.215043	0.849168	0.209883	0.553514	1
Sample 130	0.350314	0.60164	0.193429	0.816794	0.612084	0.203742	0.757775	0.340964	0.331868	0.350485	0.185938	0.985363	0.303824	0.381764	0.545374	0.441667	0.579741	0.410937	0.610537	0.265127	1
Sample 131	0.0384088	0.0367498	0.247242	0.984848	0.482157	0.349771	0.00260466	0.761799	0.0173424	0.756598	0.187359	0.962511	0.916893	0.448519	0.487552	0.469115	0.598869	0.324487	0.650023	0.456321	1
Sample 132	0.049018	0.107107	0.221566	0.271318	0.429098	0.302853	0.00883267	0.652466	0.0730412	0.684866	0.267442	0.986578	0.724978	0.184442	0.677278	0.324793	0.678066	0.31228	0.80309	0.172428	1
Sample 133	0.0411249	0.136472	0.207799	0.446281	0.738626	0.132467	0.0273572	0.525547	0.156556	0.495012	0.145049	0.877209	0.560861	0.439781	0.511599	0.466164	0.583857	0.344507	0.646802	0.382103	1
Sample 134	0.286648	0.350244	0.404852	0.0534351	0.28803	0.230156	0.10298	0.533561	0.238742	0.497492	0	0.990488	0.622282	0.576312	0.478966	0.535239	0.449194	0.616068	0.337382	0.439431	1
Sample 135	0.350945	0.436965	0.301688	0.0681818	0.56847	0.217946	0.258036	0.493078	0.379202	0.52171	0.00350026	0.985457	0.679868	0.405174	0.676461	0.325072	0.682383	0.288382	0.808997	0.24107	1
Sample 136	0.189814	0.366927	0.059431	0.757576	0.628453	0.108692	0.11015	0.322076	0.415046	0.303192	0.00803133	0.982404	0.415222	0.464495	0.444073	0.54357	0.463582	0.526764	0.550032	0.443505	1
Sample 137	0.15521	0.871042	0.0918767	0.356061	0.333663	0.0809563	0.784642	0.292633	0.805535	0.245392	0.277301	0.932566	0.118835	0	0.880541	0.11314	0.895389	0.0921725	0.925442	0.113044	1
Sample 138	0.346722	0.277173	0.416168	0.795455	0.563502	0.587461	0.0783294	0.736138	0.359031	0.697619	0.000967909	0.995866	0.906292	0.372925	0.415531	0.589636	0.404586	0.600378	0.467853	0.7785	1
Sample 139	0.010011	0.00794414	0.0786157	1	0.475273	0.0157748	0.000363147	0.362888	0.0181991	0.37532	0.978576	0.901951	0.681756	0.0161568	0.352791	0.641057	0.368014	0.6198	0.396647	0.444988	1
Sample 140	0.0215995	0.0381268	0.056913	0.968992	0.547976	0.0317635	0.00146986	0.17475	0.0589361	0.437559	0.283041	0.947983	0.887698	0.595676	0.374243	0.635501	0.382943	0.590623	0.409081	0.619375	1
Sample 141	0.124463	0.346641	0.108439	0.968992	0.574592	0.170007	0.0506974	0.366167	0.149971	0.336621	0.0554399	0.930906	0.278195	0.382949	0.798349	0.159741	0.887371	0.106256	0.743453	0.633622	1
Sample 142	0.192975	0.181443	0.272247	0.740458	0.570107	0.240984	0.0629459	0.495943	0.119996	0.495775	0.00372034	0.989732	0.816129	0.248987	0.588231	0.393835	0.640136	0.315379	0.693032	0.466079	1
Sample 143	0	0.418344	0.231786	0.951807	0.947678	0.626058	0.108501	0.472871	0.505047	0.409813	0.665112	0.966452	0.532345	0.472442	0.286245	0.742019	0.214313	0.863382	0	0.95943	1
Sample 144	0.0155013	0.0555391	0.02376	0.969231	0.3048	0.153607	0.0036257	0.110333	0.0187308	0.110031	0.920416	0.722617	0.367196	0.309351	0.357401	0.647573	0.342581	0.654788	0.281219	0.63931	1
Sample 145	0.308791	0.416954	0.202523	0.351145	0.712193	0.165581	0.165846	0.335347	0.24716	0.362943	0.0593154	0.988029	0.291158	0.25657	0.554503	0.435185	0.563557	0.462766	0.446029	0.489358	1
Sample 146	0.200259	0.444116	0.136816	0.327586	0.561024	0.113746	0.261099	0.333167	0.263853	0.340759	0.00613519	0.979422	0.428406	0.467756	0.375279	0.622226	0.349162	0.731866	0.222033	0.743344	1
Sample 147	0.270462	0.368013	0.197392	0.908397	0.518939	0.338683	0.2093	0.470618	0.194668	0.490627	0.26015	0.952012	0.43999	0.305777	0.542241	0.459415	0.546929	0.461025	0.539051	0.450452	1
Sample 148	0.289898	0.398486	0.25155	0.666667	0.435459	0.248547	0.175901	0.721265	0.195448	0.709413	0.000739929	0.994936	0.688927	0.601405	0.240315	0.713241	0.362929	0.549471	0.444175	0.696666	1
Sample 149	0.504662	0.436004	0.236824	0.271318	0.377632	0.267578	0.135158	0.660706	0.205804	0.663376	0.0207628	0.996094	0.53393	0.621392	0.904949	0.0910302	0.913029	0.0780858	0.977182	0	1
Sample 150	0.527682	0.339174	0.489045	0.206612	0.539571	0.174465	0.0869004	0.806898	0.279118	0.771306	0.168308	0.492104	0.618202	0.765614	0.525965	0.489215	0.535788	0.382902	0.76479	0.259551	1
Sample 151	0.445272	0.678206	0.388518	0.59542	0.123406	0.131614	0.457477	0.644499	0.536797	0.535106	0.0964149	0.926733	0.347997	0.670526	0.0114706	0.988525	0.010454	0.99028	0.0367427	0.941229	1
Sample 152	0.181696	0.171357	0.404447	0.234848	0.489191	0.101057	0.0792791	0.649242	0.273584	0.660523	0.0254808	0.982191	0.864584	0.250065	0.507898	0.474242	0.55734	0.381108	0.765548	0.374705	1
Sample 153	0.34542	0.23452	0.145406	0.257576	0.60794	0.0533103	0.0615425	0.629234	0.259054	0.635226	0.242051	0.973934	0.575724	0.567345	0.429217	0.556797	0.45725	0.513692	0.611583	0.540291	1
Sample 154	0.123826	0.639013	0.0938829	0.356061	0.140072	0.147743	0.399616	0.569152	0.495723	0.4606	0.280357	0.970554	0.31908	0.331341	0.803097	0.199096	0.799651	0.196788	0.82735	0.263097	1
Sample 155	0.233381	0.61923	0.288918	0.969697	0.0049141	0.272345	0.693716	0.404173	0.510553	0.350002	0.00752015	0.95783	0.209976	0.26413	0.632847	0.428963	0.498679	0.585023	0.395302	0.463381	1
Sample 156	0.0866522	0.161647	0.0206271	0.742424	0.37673	0.00705994	0.0618444	0.224104	0.283295	0.221578	0.281145	0.918782	0.504427	0.0923222	0.344812	0.676043	0.296678	0.737427	0.226038	0.460795	1
Sample 157	0.0529947	0.0583448	0.0827156	0.968992	0.530613	0.0310931	0.00265661	0.173523	0.0656447	0.438751	0.427203	0.928226	0.876565	0.602473	0.366442	0.644655	0.372908	0.599415	0.40804	0.617923	1
Sample 158	0.0902229	0.398922	0.062409	0.379845	0.741618	0.286851	0.0709422	0.197375	0.30035	0.191786	0.133979	0.957281	0.216094	0.286503	0.769757	0.194431	0.845345	0.164885	0.636321	0.679933	1
Sample 159	0.420907	0.576519	0.520641	0.374046	0.384678	0.268314	0.468996	0.411169	0.369079	0.388334	0.000602268	0.999912	0.445371	0.461099	0.172838	0.837041	0.172142	0.823756	0.190128	0.491423	1
Sample 160	0.188299	0.475996	0.14259	1	0.938676	0.534538	0.152686	0.459436	0.529319	0.396345	0.703099	0.968115	0.51925	0.446407	0.350193	0.665751	0.307877	0.743129	0.147252	0.870773	1
Sample 161	0.0748998	0.154584	0.0891576	0.907692	0.328398	0.115587	0.0213453	0.162904	0.0628784	0.150984	0.893421	0.958688	0.342368	0.304776	0.377855	0.62559	0.364438	0.63407	0.315276	0.582953	1
Sample 162	0.403886	0.375541	0.208376	0.0152672	0.803843	0.21124	0.127856	0.422306	0.238794	0.468587	0.00117703	0.997018	0.418293	0.381709	0.516614	0.473452	0.528766	0.487021	0.446708	0.575795	1
Sample 163	0.202381	0.458526	0.111595	0.37069	0.57413	0.149217	0.262608	0.335185	0.269237	0.33613	0.00378777	0.987812	0.414107	0.469168	0.344915	0.644262	0.339713	0.722097	0.245463	0.754807	1
Sample 164	0.330506	0.404659	0.34913	1	0.537609	0.670933	0.184002	0.517466	0.213891	0.516201	0.252774	0.959013	0.452284	0.362915	0.541038	0.458335	0.549885	0.456472	0.559145	0.393984	1
Sample 165	0.328929	0.482644	0.297906	0.666667	0.441171	0.271389	0.243767	0.682005	0.242355	0.675725	0.00255949	0.983966	0.624065	0.623314	0.156489	0.797532	0.278306	0.638342	0.351456	0.745807	1
Sample 166	0.44536	0.749613	0.22554	0.271318	0.165165	0.964503	0.257104	0.542898	0.324121	0.570307	0.266731	0.991625	0.225802	0.209257	0.921827	0.0806411	0.918591	0.077878	0.959831	0.0494142	1
Sample 167	0.788723	0.504235	0.53992	0.404959	0.3576	0.247523	0.185629	0.984609	0.530844	0.939142	0.294539	0.130326	0.728004	0.895155	0.393187	0.653983	0.336668	0.634936	0.492815	0.405041	1
Sample 168	0.599859	0.720108	0.431651	0.549618	0.229082	0.0407822	0.531447	0.613932	0.582989	0.573568	0.00309952	0.978004	0.417431	0.762341	0.0337538	0.96751	0.0326022	0.963715	0.0737615	0.955426	1
Sample 169	0.325292	0.323871	0.355408	0.204545	0.352303	0.2725	0.145012	0.817665	0.527479	0.823248	0.00101333	0.996856	0.77083	0.381664	0.452228	0.531294	0.495964	0.453193	0.663858	0.627521	1
Sample 170	0.201632	0.115357	0.110766	0.272727	0.610266	0.012734	0.0296931	0.586686	0.177971	0.599698	0.199456	0.975036	0.607159	0.472306	0.475497	0.509605	0.503981	0.469679	0.640162	0.532122	1
Sample 171	0.0450124	0.3557	0.11152	0.356061	0.439079	0.0701461	0.152248	0.49657	0.363066	0.499114	0.00464413	0.863782	0.551621	0.197155	0.626115	0.377006	0.624222	0.362948	0.679541	0.55065	1
Sample 172	0.913591	0.73456	0.482331	0.280303	0.808492	0.427959	0.943042	1	1	1	0.00191192	0.996239	0.910081	0.917057	0.341433	0.618653	0.431917	0.503852	0.625915	1	1
Sample 173	0.121464	0.146501	0.0240533	0.772727	0.393161	0.00537784	0.0624913	0.315509	0.246958	0.347917	0.400158	0.956234	0.553292	0.126918	0.351397	0.624102	0.409073	0.548589	0.498808	0.350547	1
Sample 174	0.0342293	0.0280051	0.0740477	0.744186	0.543194	0.055885	0.000514274	0.220528	0.0314745	0.464382	0.00556769	0.99418	0.90279	0.616256	0.3871	0.626038	0.387023	0.594961	0.397988	0.612631	1
Sample 175	0.0767497	0.0687672	0.650603	0.968992	0.845301	0.452166	0.00266209	0.475472	0.047012	0.42962	0.861527	0.926635	0.484378	0.392146	0.394122	0.575939	0.468008	0.464644	0.559424	0.567838	1
Sample 176	0.575605	0.624009	0.394726	0.900763	0.524532	0.209358	0.601842	0.517926	0.406527	0.51881	0.00179044	0.993158	0.54893	0.605061	0.782065	0.181789	0.871227	0.0537807	0.968608	0.389928	1
Sample 177	0.0378859	0.131487	0.548352	0.879518	0.71731	0.0706119	0.0396493	0.778536	0.185295	0.781348	0.586409	0.964758	0.829796	0.705406	0.34508	0.655735	0.344563	0.650639	0.393953	0.422612	1
Sample 178	0.075246	0.143974	0.0696341	0.915385	0.340835	0.10921	0.018033	0.161464	0.0593352	0.152493	0.895791	0.934747	0.349398	0.302314	0.368076	0.633633	0.357995	0.63979	0.306381	0.605118	1
Sample 179	0.138522	0.16137	0.503235	0.664122	0.750826	0.192515	0.0255376	0.355804	0.0856372	0.397679	0.00149101	0.99751	0.458927	0.219796	0.397231	0.602199	0.3909	0.627315	0.347423	0.237452	1
Sample 180	0.0160376	0.0658178	0.0598861	0.965517	0.545015	0.313056	0.00656229	0.412809	0.0537792	0.401652	0.81887	0.92805	0.682521	0.29077	0.242413	0.760617	0.208882	0.841686	0.232475	0.538604	1
Sample 181	0.145675	0.285136	0.195445	0.603053	0.593554	0.452062	0.115755	0.370893	0.133269	0.376108	0.259307	0.975338	0.419982	0.187031	0.377173	0.617424	0.390403	0.619701	0.364905	0.42385	1
Sample 182	0.0341905	0.0385888	0.230312	0.583333	0.488248	0.188821	0.00372284	0.753095	0.0246241	0.750818	0.156095	0.958698	0.912396	0.454298	0.473983	0.479128	0.592822	0.327184	0.64714	0.458501	1
Sample 183	0.031868	0.244121	0.205761	0.271318	0.199031	0.933328	0.0303714	0.58904	0.146668	0.632955	0.260234	0.962172	0.592593	0.114484	0.68971	0.311458	0.691962	0.300193	0.802113	0.180788	1
Sample 184	0.056051	0.151294	0.294804	0.545455	0.721168	0.0741601	0.0358775	0.523418	0.154508	0.504193	0.0963345	0.932149	0.55606	0.438648	0.446138	0.524615	0.536616	0.376231	0.646108	0.377067	1
Sample 185	0.13298	0.141313	0.340042	0.48855	0.299977	0.243948	0.0227493	0.529386	0.106458	0.499864	0.00875899	0.992863	0.756092	0.46434	0.497273	0.51873	0.463795	0.605168	0.342213	0.463201	1
Sample 186	0.158217	0.265866	0.365386	0.94697	0.570258	0.227333	0.120257	0.364701	0.370321	0.369982	0.0380613	0.998574	0.634339	0.228548	0.514083	0.501759	0.483709	0.526424	0.481194	0.330046	1
Sample 187	0.0475451	0.0127851	0.0908965	0.674242	0.677098	0.081884	0.000606101	0.520956	0.0122393	0.522311	0.141358	0.584643	0.618347	0.37046	0.510864	0.46725	0.548534	0.433086	0.642441	0.5413	1
Sample 188	0.147125	1	0.0930506	0.356061	0.234884	0.115687	1	0.331365	0.85812	0.236174	0.276683	0.944582	0	0.0719608	1	0	1	0	1	0	1
Sample 189	0.481962	0.375391	0.392595	0.795455	0.5443	0.153375	0.232715	0.859128	0.641812	0.847575	0.00103318	0.998116	1	0.502741	0.476483	0.530229	0.466947	0.527869	0.549729	0.91447	1
Sample 190	0.0444465	0.0928547	0.0196358	0.772727	0.405913	0.00725185	0.0233453	0.168646	0.234219	0.182971	0.00543937	0.971684	0.571183	0.0503785	0.336094	0.668089	0.327354	0.678369	0.311184	0.37439	1
Sample 191	0.024689	0.0604672	0.0627335	0.968992	0.546264	0.0276597	0.00332899	0.124063	0.0903939	0.407819	0.383368	0.765534	0.864785	0.586595	0.367744	0.643843	0.372727	0.602177	0.39534	0.622473	1
Sample 192	0.106202	0.408693	0.0738663	0.379845	0.654356	0.233044	0.0723133	0.239764	0.262999	0.228044	0.0852741	0.970048	0.220607	0.349047	0.753195	0.215723	0.819261	0.193611	0.612862	0.738483	1
Sample 193	0.242748	0.292217	0.306827	0.740458	0.694177	0.439493	0.134803	0.434539	0.175287	0.442975	0.0572396	0.993248	0.704146	0.295306	0.52479	0.44802	0.60048	0.332845	0.718074	0.348205	1
Sample 194	0.146093	0.663087	0.158191	0.891566	0.838822	0.31686	0.34272	0.207367	0.757754	0.163528	0.701819	0.934431	0.32108	0.251904	0.332022	0.680824	0.299485	0.73839	0.152611	0.797153	1
Sample 195	0.148822	0.304392	0.0947271	0.915385	0.330857	0.11341	0.0780074	0.218099	0.130198	0.185864	0.892357	0.796102	0.294442	0.265398	0.385238	0.613927	0.378279	0.618414	0.348498	0.522011	1
Sample 196	0.32147	0.347048	0.230065	0.0152672	0.644661	0.122394	0.114171	0.433171	0.232688	0.476015	0.00128629	0.997237	0.385317	0.333168	0.480406	0.509433	0.490609	0.529988	0.404736	0.515199	1
Sample 197	0.216442	0.526586	0.0844528	0.37069	0.591399	0.22105	0.277688	0.304832	0.317166	0.298582	0.000676406	0.996675	0.35038	0.478526	0.368798	0.620733	0.361723	0.704579	0.246879	0.762226	1
Sample 198	0.174365	0.180144	0.295747	0.755725	0.47943	0.257674	0.060934	0.471544	0.114499	0.472619	0.74784	0.881414	0.549989	0.214332	0.543577	0.450397	0.563562	0.437423	0.574654	0.378786	1
Sample 199	0.337105	0.524979	0.281577	0.583333	0.445559	0.264245	0.294111	0.660598	0.272652	0.656496	0.00172207	0.988945	0.584477	0.627903	0.143185	0.803312	0.280118	0.631247	0.351518	0.764894	1
Sample 200	0.477228	1	0.22423	0.271318	0.161169	1	0.453198	0.422366	0.46795	0.466856	0.265572	0.98855	0	0.0839491	1	0	1	0	1	0.0225749	1
Sample 201	0.612985	0.396611	0.437862	0.247934	0.459064	0.195266	0.121518	0.880612	0.383996	0.842642	0.210605	0.851655	0.652959	0.807945	0.408932	0.610884	0.412661	0.513243	0.643881	0.335973	1
Sample 202	0.47313	0.692326	0.338394	0.549618	0.178188	0.0783769	0.521755	0.578027	0.580478	0.516679	0.333452	0.968289	0.352544	0.646961	0	1	0	0.996121	0.03595	0.977991	1
Sample 203	0.180972	0.161692	0.389286	0.204545	0.530529	0.137972	0.0561078	0.634318	0.237525	0.651221	0.00393274	0.975394	0.883347	0.249402	0.527604	0.464044	0.555199	0.401535	0.709836	0.429406	1
Sample 204	0.209859	0.116015	0.11141	0.280303	0.58721	0.0195996	0.0303166	0.605595	0.193379	0.609843	0.236663	0.971699	0.607702	0.477744	0.471063	0.514275	0.4991	0.4748	0.636159	0.536045	1
Sample 205	0.410958	0.177585	0.193206	0.727273	0.283317	0.106595	0.0255146	0.833738	0.144258	0.817089	0.189125	0.976822	0.881505	0.663722	0.41819	0.584729	0.417299	0.563839	0.513388	0.757542	1
Sample 206	0.0339092	0.0370595	0.65954	0.5	0.358145	0.150919	0.00300315	0.531001	0.0189672	0.503167	0.116361	0.940625	0.884492	0.0726598	0.536486	0.484303	0.491172	0.53739	0.495242	0.513487	1
Sample 207	0.0138407	0.0259133	0.0178081	0.742424	0.386024	0.00623536	0.00208642	0.334109	0.0600439	0.337347	0.00673489	0.974202	0.64425	0.0199627	0.368481	0.623405	0.38674	0.600034	0.416998	0.425254	1
Sample 208	0.0323251	0.0427185	0.0733703	0.968992	0.545065	0.0206939	0.0017881	0.17806	0.0566751	0.443939	0.457369	0.561741	0.886377	0.582373	0.372177	0.638741	0.378756	0.594353	0.410272	0.628781	1
Sample 209	0.103052	0.25952	0.0746076	0.341085	0.6464	0.207892	0.0356484	0.350434	0.143313	0.3188	0.133499	0.966101	0.325158	0.358615	0.681994	0.283419	0.75578	0.23521	0.634853	0.70164	1
Sample 210	0.100834	0.0666834	0.480174	0.160305	0.287343	0.299555	0.0100302	0.503708	0.0594219	0.501907	0.0504793	0.975452	0.893648	0.163241	0.513922	0.47915	0.5435	0.426286	0.585013	0.483937	1
Sample 211	0.148401	0.459731	0.18393	1	0.989706	0.554934	0.145163	0.426644	0.542404	0.376837	0.704787	0.977534	0.526096	0.4394	0.360917	0.651648	0.327066	0.716111	0.184483	0.751151	1
Sample 212	0.0354638	0.0627186	0.0187597	0.892308	0.385959	0.101889	0.00270687	0.12334	0.0168365	0.128904	0.91208	0.989656	0.375596	0.331449	0.364029	0.641659	0.347722	0.650779	0.287226	0.633665	1
Sample 213	0.33572	0.40233	0.187986	0.00763359	0.765944	0.219833	0.161771	0.329036	0.245647	0.356311	0.0580545	0.991405	0.330635	0.249328	0.478068	0.508072	0.495921	0.524152	0.384962	0.558858	1
Sample 214	0.19812	0.413517	0.0735145	0.405172	0.566072	0.157256	0.186304	0.364936	0.225174	0.350883	0.00248177	0.989839	0.461005	0.466332	0.320221	0.664801	0.324468	0.725879	0.261954	0.740309	1
Sample 215	0.166663	0.136607	0.39489	1	0.50052	0.279255	0.0312329	0.494733	0.141209	0.503806	0.747989	0.933893	0.611871	0.207003	0.496618	0.499181	0.510308	0.496925	0.512164	0.415361	1
Sample 216	0.246269	0.289392	0.252945	0.666667	0.573131	0.236194	0.108439	0.73342	0.144995	0.73996	0.00344554	0.975077	0.77724	0.576915	0.376231	0.582378	0.486621	0.440076	0.512073	0.699735	1
Sample 217	0.472377	0.179072	0.258192	0.434109	0.293588	0.160861	0.0437495	0.856404	0.194351	0.878993	0.0531124	0.992362	0.787003	0.596715	0.630615	0.37321	0.629979	0.350706	0.812937	0.143574	1
Sample 218	0.646462	0.389272	0.737375	0.46281	0.4738	0.184402	0.12855	0.871773	0.378858	0.836075	0.378809	0.877797	0.727081	0.824558	0.571706	0.492805	0.466866	0.552796	0.459861	0.434033	1
Sample 219	0.51724	0.534901	0.353057	0.870229	0.169018	0.0759839	0.324891	0.748603	0.506468	0.708706	0.00232432	0.997256	0.577738	0.71327	0.143134	0.863284	0.131077	0.882721	0.137533	0.940858	1
Sample 220	0.202254	0.157534	0.607895	0.287879	0.680702	0.196085	0.0451316	0.653551	0.258064	0.678501	0.003915	0.995898	0.924472	0.268906	0.348535	0.633948	0.394895	0.55205	0.568944	0.507419	1
Sample 221	0.23488	0.145126	0.0989026	0.280303	0.596035	0.021294	0.0451255	0.60874	0.212529	0.612655	0.23536	0.981721	0.600955	0.494282	0.415537	0.567379	0.449854	0.518399	0.606618	0.546355	1
Sample 222	0.0334171	0.0358466	0.0991489	0.439394	0.558285	0.044544	0.00227642	0.702735	0.0337242	0.69736	0.282808	0.977293	0.837017	0.416477	0.443948	0.560429	0.440758	0.541751	0.523738	0.791746	1
Sample 223	0.0230823	0.0135863	0.395416	0.840909	0.276515	0.188892	0.000790182	0.536427	0.00939941	0.50902	0.000814839	0.999945	0.908065	0.0622671	0.472717	0.541868	0.43974	0.584949	0.448613	0.578702	1
Sample 224	0.0162481	0.0145477	0.0404044	0.356061	0.397084	0.00890834	0.000654065	0.384982	0.0224884	0.391051	0.197173	0.93153	0.662546	0.0219475	0.353503	0.636078	0.378979	0.599557	0.429651	0.446266	1
Sample 225	0.00797928	0.0143465	0.0786402	0.72093	0.457878	0.0352186	0.000204587	0.245357	0.0191066	0.475714	0.66208	0.887236	0.908618	0.59499	0.38853	0.625256	0.387388	0.59364	0.405613	0.609137	1
Sample 226	0.0298564	0.0272257	0.436863	0.945736	0.346965	0.391867	0.000563026	0.461792	0.0177587	0.411131	0.878223	0.949589	0.462598	0.361272	0.393961	0.575305	0.468276	0.465378	0.557772	0.547123	1
Sample 227	0.0396935	0.0149512	0.324371	0.862595	0.409328	0.197252	0.00155487	0.46499	0.00239973	0.467455	0.00668717	0.988154	0.905782	0.106344	0.436148	0.560589	0.458481	0.521536	0.470311	0.527751	1
Sample 228	0.0852479	0.116552	0.376531	0.674699	0.740015	0.112444	0.0301547	0.799301	0.16793	0.795115	0.568765	0.983275	0.856098	0.711872	0.350434	0.654376	0.34015	0.665023	0.361728	0.519044	1
Sample 229	0.0245431	0.0809271	0.0322934	0.915385	0.266768	0.185472	0.00670037	0.123607	0.026653	0.118658	0.853495	0.970773	0.356804	0.308078	0.377733	0.626687	0.363033	0.637588	0.294944	0.629048	1
Sample 230	0.160091	0.100286	0.969171	0.839695	0.677538	0.0147271	0.0232543	0.433566	0.146829	0.480591	0.493771	0.975505	0.640886	0.23933	0.446058	0.551821	0.442897	0.574027	0.404519	0.27566	1
Sample 231	0.00318043	0.0448624	0.14689	0.896552	0.508776	0.274826	0.00403332	0.412964	0.051542	0.400721	0.0198215	0.991941	0.694094	0.336596	0.230978	0.776892	0.185433	0.874423	0.203961	0.501002	1
Sample 232	0.0233715	0.0578158	0.0814844	0.748092	0.587009	0.154542	0.0121356	0.372055	0.0584428	0.384762	0.738595	0.968435	0.520882	0.0300512	0.39273	0.607144	0.395536	0.619176	0.363609	0.429573	1
Sample 233	0.0678464	0.0332181	0.352892	0.810606	0.418591	0.162735	0.00325231	0.793808	0.0225317	0.788322	0.00321832	0	0.938484	0.476762	0.507373	0.449573	0.616694	0.311687	0.653143	0.477744	1
Sample 234	0.275577	0.069245	0.783772	0.271318	0.582016	0.625366	0.00279323	0.756639	0.0552606	0.782029	0.249684	0.957711	0.823681	0.446293	0.587135	0.416543	0.586575	0.399694	0.753746	0.220234	1
Sample 235	0.0310262	0.147777	0.37079	0.504132	0.690892	0.0926985	0.0372337	0.518826	0.178183	0.484664	0.0794265	0.927854	0.547843	0.440989	0.497772	0.474131	0.584581	0.330694	0.678812	0.349109	1
Sample 236	0.0685769	0.166918	0.392119	0.343511	0.346708	0.295178	0.0275962	0.421318	0.242735	0.402784	0.0261169	0.992861	0.674951	0.446791	0.496275	0.521028	0.461374	0.605991	0.342569	0.395628	1
Sample 237	0.0495369	0.0581279	0.399887	0.962121	0.503441	0.170168	0.00823626	0.518586	0.0573337	0.524315	0.000146659	0.999916	0.895078	0.128948	0.438162	0.566585	0.430551	0.56642	0.456875	0.503563	1
Sample 238	0.0292872	0.00558994	0.114998	0.909091	0.741078	0.161189	6.77602e+09	0.512517	0	0.514751	0.105647	0.865258	0.615456	0.358392	0.513341	0.464272	0.552145	0.428767	0.646326	0.535305	1
Sample 239	0.324557	0.145214	0.157924	0.810606	0.350523	0.0928134	0.0181871	0.796151	0.108288	0.790909	0.228145	0.976763	0.84782	0.614396	0.432926	0.569056	0.434184	0.545854	0.530236	0.735541	1
Sample 240	0.0211334	0.0138257	0.500271	0.5	0.292455	0.0850181	0.00131285	0.537134	0.013222	0.50976	0.0204694	0.994619	0.905145	0.0603963	0.511406	0.508784	0.467262	0.561333	0.472367	0.543277	1
Sample 241	0.016263	0.024598	0.0148455	0.992424	0.395792	0.00144405	0.00271544	0.340965	0.0622711	0.341874	0.505848	0.946973	0.648028	0.00812845	0.361869	0.627427	0.387323	0.591945	0.432987	0.434568	1
Sample 242	0.0188573	0.0445426	0.0648859	0.968992	0.537129	0.0149008	0.00278965	0.154259	0.0760698	0.424339	0.624179	0.284585	0.879899	0.569961	0.374908	0.637147	0.378939	0.595794	0.405197	0.629836	1
Sample 243	0.109611	0.255649	0.0824567	0.341085	0.60153	0.19197	0.0345874	0.374197	0.128386	0.336569	0.0840497	0.969219	0.332654	0.368688	0.66527	0.304077	0.729964	0.26467	0.609742	0.739476	1
Sample 244	0.101942	0.0429227	0.549356	0.160305	0.627786	0.279289	0.00660257	0.503089	0.0581882	0.505194	0.0390209	0.961106	0.933188	0.164273	0.519957	0.468929	0.559091	0.40313	0.614663	0.478542	1
Sample 245	0.123311	0.624537	0.16493	0.771084	0.901219	0.375236	0.312973	0.190899	0.755732	0.157787	0.665311	0.948026	0.354412	0.261296	0.3481	0.665361	0.314261	0.725755	0.157617	0.773963	1
Sample 246	0.048458	0.131465	0.0247158	0.892308	0.297027	0.154883	0.0163343	0.137263	0.0476067	0.129949	0.903514	0.933248	0.33997	0.293918	0.381069	0.62305	0.366601	0.632922	0.309012	0.596652	1
Sample 247	0.331864	0.375897	0.223834	0.00763359	0.636336	0.133211	0.170263	0.40051	0.259828	0.446652	0.00329763	0.997515	0.359189	0.337176	0.490688	0.493675	0.50976	0.513831	0.400086	0.53647	1
Sample 248	0.141862	0.395809	0.066574	0.362069	0.584457	0.201347	0.175111	0.318918	0.266662	0.312404	0.000145547	0.989332	0.427945	0.428891	0.332669	0.657547	0.323029	0.741098	0.234856	0.710125	1
Sample 249	0.0984179	0.0678265	0.234745	0.755725	0.371428	0.367212	0.0123468	0.46001	0.0786635	0.468879	0.746593	0.610973	0.565771	0.142061	0.514714	0.480963	0.529118	0.477351	0.526376	0.405886	1
Sample 250	0.296996	0.314303	0.240484	0.0530303	0.594504	0.213296	0.128245	0.751932	0.155202	0.758235	0.00342154	0.972222	0.781826	0.605389	0.396317	0.558603	0.512306	0.417484	0.518138	0.738065	1
Sample 251	0.581962	0.209259	0.270808	0.434109	0.299044	0.163437	0.0585897	0.905283	0.248698	0.924616	0.0552429	0.990505	0.792625	0.680476	0.606214	0.397654	0.606002	0.372329	0.804739	0.15618	1
Sample 252	0.370734	0.223183	0.529416	0.991736	0.519714	0.223592	0.0403827	0.759209	0.185647	0.720047	0.48224	0.830811	0.659034	0.687729	0.639085	0.399222	0.590824	0.385566	0.64363	0.337006	1
Sample 253	0.383683	0.573854	0.345398	0.59542	0.0993602	0.109077	0.36173	0.635394	0.468863	0.554738	0.000923894	0.996422	0.426622	0.633945	0.108382	0.898072	0.0960532	0.915951	0.100077	0.89585	1
Sample 254	0.178514	0.125947	0.678729	0.287879	0.757666	0.161375	0.0495976	0.619866	0.240849	0.660807	0.00428105	0.989349	0.953074	0.24715	0.34799	0.631523	0.400973	0.540389	0.590603	0.482821	1
Sample 255	0.235341	0.146587	0.0967	0.280303	0.577357	0.0223576	0.0464159	0.619672	0.217416	0.61524	0.235721	0.980694	0.598097	0.494587	0.41358	0.569071	0.448583	0.519201	0.6065	0.544283	1
Sample 256	0.53685	0.444559	0.153021	0.310606	0.266449	0.206425	0.116103	0.7499	0.18813	0.721548	0.753867	0.976856	0.891035	0.735592	0.534685	0.46795	0.532587	0.455917	0.598357	0.623145	1
Sample 257	0.0175081	0.15277	0.255248	0.318182	0.29702	0.0937297	0.0520941	0.38257	0.255648	0.365572	0.00423147	0.474673	0.677493	0.0569165	0.492019	0.522917	0.457028	0.572905	0.446918	0.391857	1
Sample 258	0.00327431	0.00204455	0.0166966	0.772727	0.394578	0.00823318	3.36798e+09	0.378557	0.00343273	0.384723	0.0198312	0.940514	0.670571	0.00946195	0.369708	0.622929	0.38662	0.601045	0.417168	0.438597	1
Sample 259	0.0133793	0.0447066	0.0743946	0.573643	0.494614	0.0388775	0.00172252	0.169196	0.0649431	0.431498	0.210685	0.959688	0.877883	0.602702	0.365241	0.644029	0.375463	0.596258	0.408282	0.575567	1
Sample 260	0.0912946	0.415766	0.0575577	1	0.600474	0.283847	0.0646623	0.243991	0.254886	0.231424	0.899222	0.925399	0.204804	0.166236	0.568715	0.382422	0.671392	0.295502	0.595906	0.692256	1
Sample 261	0.0785543	0.0392177	0.485649	0.435115	0.313023	0.32592	0.00637241	0.49061	0.0394334	0.491864	0.00546602	0.992998	0.911937	0.142508	0.417912	0.589551	0.41679	0.578395	0.408882	0.564765	1
Sample 262	0.165985	0.4093	0.414081	0.951807	0.490072	0.293885	0.104009	0.694757	0.349455	0.607928	0.794616	0.978505	0.580993	0.580467	0.386934	0.643444	0.312041	0.756318	0.159988	0.777124	1
Sample 263	0.182822	0.317274	0.0669565	0.784615	0.365139	0.0786207	0.0954388	0.244709	0.164387	0.225106	0.874572	0.98227	0.308329	0.293887	0.429147	0.567832	0.427137	0.568427	0.407787	0.465518	1
Sample 264	0.549103	0.757641	0.243772	0.572519	0.708344	0.209112	0.40022	0.280359	0.405428	0.311928	0.0227968	0.961926	0.0784013	0.411601	0.152773	0.800758	0.241916	0.731037	0.230732	0.593673	1
Sample 265	0.418898	1	0.0516981	0.405172	0.752147	0.330778	0.906643	0.130291	0.654445	0.135795	0.120423	0.989769	0.00586969	0.336919	0.480198	0.496844	0.504303	0.549668	0.320381	0.902185	1
Sample 266	0.247641	0.289859	0.338441	0.946565	0.597834	0.375902	0.1161	0.476853	0.156458	0.487141	0.127767	0.681119	0.525553	0.284061	0.55288	0.428616	0.60158	0.378799	0.668029	0.299144	1
Sample 267	0.464845	0.69626	0.362757	0.666667	0.354713	0.275952	0.479185	0.707784	0.332187	0.666672	0.00293795	0.992396	0.481795	0.699606	0	0.925541	0.196555	0.640717	0.467613	0.539964	1
Sample 268	0.18622	0.154545	0.200404	0.782946	0.393028	0.106556	0.0402819	0.661918	0.11275	0.691372	0.015401	0.997663	0.715658	0.377993	0.633901	0.378511	0.618433	0.368787	0.775654	0.177249	1
Sample 269	0.709034	0.630261	0.447193	0.338843	0.587282	0.15424	0.292085	0.718723	0.331259	0.699678	0.00038217	0.997352	0.475247	0.85561	0.228544	0.817999	0.170932	0.815891	0.27592	0.392417	1
Sample 270	0.51533	0.68866	0.304348	0.641221	0.154058	0.129498	0.433612	0.633037	0.519967	0.568278	0.00104275	0.996684	0.389814	0.712136	0.085114	0.926168	0.0610731	0.957428	0.0490097	0.989757	1
Sample 271	0.110908	0.0801303	0.610909	0.234848	0.594943	0.16115	0.0202712	0.632025	0.176926	0.641262	0.0888796	0.976892	0.967314	0.185192	0.400205	0.592787	0.422702	0.541292	0.561979	0.439513	1
Sample 272	0.297738	0.268684	0.174915	0.901515	0.677572	0.223285	0.0533607	0.52643	0.146518	0.539998	0.732959	0.995144	0.53125	0.535829	0.323652	0.645384	0.381916	0.585456	0.52844	0.625471	1
Sample 273	0.0442028	0.263873	0.0632843	0.893939	0.636113	0.0496128	0.119424	0.460034	0.353016	0.494895	0.0610125	0.485175	0.6343	0.146901	0.528233	0.478572	0.520597	0.463707	0.590124	0.694709	1
Sample 274	0.255636	0.191833	0.341735	0.318182	0.412156	0.133677	0.0752067	0.731564	0.355874	0.696239	0.00372395	0.620326	0.933074	0.285492	0.508973	0.50511	0.478737	0.53872	0.507872	0.766946	1
Sample 275	0.00243744	0.00122345	0.027978	0.863636	0.385275	0.0221467	7.55486e+08	0.377318	0.00153536	0.383778	0.0028837	0.985869	0.67111	0.00863028	0.368321	0.623879	0.38634	0.600265	0.419865	0.432203	1
Sample 276	0	0.0060485	0.0466392	0.968992	0.490834	0.0674311	3.86759e+09	0.243613	0.0136533	0.478264	0.868286	0.87798	0.914835	0.596301	0.385276	0.627099	0.387105	0.592615	0.407194	0.601984	1
Sample 277	0.0410048	0.020979	0.415276	0.922481	0.432282	0.213231	0.000507912	0.470497	0.0258017	0.418804	0.00319146	0.955114	0.451278	0.368612	0.364046	0.601284	0.447029	0.477859	0.558582	0.543169	1
Sample 278	0.032796	0.0440985	0.352698	0.435115	0.448632	0.248484	0.00744719	0.438339	0.0382965	0.439368	0.00347191	0.993726	0.850836	0.0999254	0.417551	0.582871	0.431822	0.554952	0.430938	0.509606	1
Sample 279	0.00630129	0.0781013	0.318635	0.951807	0.453828	0.154963	0.0179678	0.922176	0.111716	0.857451	0.916948	0.911249	0.875946	0.695933	0.345956	0.661526	0.327264	0.687482	0.335074	0.564927	1
Sample 280	0.0909052	0.163551	0.0732233	0.723077	0.367276	0.0842336	0.0240208	0.171181	0.0726805	0.162789	0.894574	0.987341	0.347043	0.312969	0.391895	0.609477	0.382344	0.616661	0.331157	0.570898	1
Sample 281	0.467199	0.441245	0.385735	0.740458	0.83493	0.291898	0.128753	0.44244	0.254537	0.489964	0.00573451	0.997921	0.391085	0.517464	0.607534	0.399965	0.585231	0.439581	0.532931	0.266535	1
Sample 282	0.117722	0.0853255	0.199434	0.456897	0.424844	0.179449	0.0115692	0.492022	0.0691114	0.483254	0.00253305	0.993191	0.756413	0.412825	0.225711	0.788681	0.166561	0.899289	0.187727	0.629001	1
Sample 283	0.0944	0.19051	0.152316	0.770992	0.452001	0.60163	0.0481636	0.397207	0.0727534	0.404941	0.331557	0.66134	0.461726	0.0916744	0.409258	0.587864	0.417021	0.598289	0.372647	0.485699	1
Sample 284	0.0490713	0.0496224	0.462298	0.984848	0.485489	0.301477	0.00349906	0.759664	0.0217519	0.754274	0.314969	0.945614	0.909821	0.451089	0.524534	0.42667	0.648309	0.265698	0.712277	0.39454	1
Sample 285	0.0576264	0.0227299	0.403016	0.48062	0.285557	0.0873918	0.00133051	0.723231	0.0169764	0.744898	0.099534	0.981367	0.821559	0.279704	0.597726	0.409872	0.588171	0.405626	0.738868	0.223161	1
Sample 286	0.285367	0.221058	0.373602	0.975207	0.553963	0.152927	0.0310257	0.685183	0.0997425	0.646698	0.0101615	0.868542	0.602733	0.645366	0.434969	0.540971	0.514069	0.411681	0.59745	0.521128	1
Sample 287	0.11305	0.0400852	0.701503	0.931298	0.437056	0.217189	0.0049891	0.590013	0.0174967	0.568683	0.385093	0.946118	0.863333	0.473205	0.494025	0.521403	0.463342	0.600103	0.360009	0.450879	1
Sample 288	0.0391442	0.0422871	0.310812	0.113636	0.470898	0.126039	0.00603834	0.538118	0.0418705	0.54019	0.124553	0.988416	0.911738	0.101565	0.482473	0.528489	0.460906	0.547451	0.450433	0.574441	1
Sample 289	0.137636	0.0937098	0.556195	0.901515	1	0.610647	0.00712447	0.510515	0.0423206	0.514814	0.422644	0.991665	0.594743	0.430007	0.44882	0.521743	0.502439	0.470721	0.615744	0.560171	1
Sample 290	0.179749	0.534881	0.0837371	0.348485	0.29641	0.168089	0.188188	0.518388	0.385054	0.492903	0.0119938	0.988333	0.429631	0.531727	0.633707	0.37042	0.629312	0.359888	0.681591	0.504107	1
Sample 291	0.0825082	0.0616446	0.248601	0.931818	0.390463	0.034745	0.0134208	0.583342	0.104999	0.559384	0.00309951	0.897778	0.908287	0.119309	0.503195	0.51064	0.472115	0.550619	0.483302	0.609892	1
Sample 292	0.00490443	0.00344314	0.0269909	0.878788	0.39902	0.0125624	6.22832e+09	0.376416	0.00601256	0.381977	0.991627	0.848761	0.677464	0.0110819	0.377915	0.614752	0.394564	0.593663	0.423371	0.433849	1
Sample 293	0.0104745	0.0502921	0.0709557	0.573643	0.505274	0.039373	0.00217643	0.139261	0.0801359	0.414447	0.258663	0.951377	0.87092	0.597438	0.364718	0.644278	0.375363	0.596674	0.404788	0.569469	1
Sample 294	0.101713	0.42062	0.0686123	1	0.533237	0.338403	0.0605382	0.280072	0.226132	0.256866	0.898385	0.92854	0.208834	0.17077	0.522076	0.429059	0.624329	0.337443	0.571604	0.726137	1
Sample 295	0.0401751	0.0153025	0.871574	0.29771	0.694291	0.300377	0.00105969	0.46586	0	0.467063	0.000245473	0.999066	0.905777	0.106792	0.405349	0.601612	0.405723	0.588654	0.399159	0.541225	1
Sample 296	0.172286	0.597196	0.374467	0.951807	0.462504	0.256227	0.216398	0.589739	0.507138	0.451214	0.837325	0.972111	0.393573	0.382364	0.369639	0.664307	0.28635	0.788422	0.106468	0.845818	1
Sample 297	0.272566	0.495358	0.0817171	0.784615	0.364765	0.0802465	0.214404	0.305382	0.24508	0.270282	0.89091	0.931229	0.252576	0.255967	0.460348	0.532012	0.465326	0.529642	0.465785	0.370355	1
Sample 298	0.441651	0.513727	0.239511	0.00763359	0.718869	0.222439	0.216398	0.368786	0.28276	0.411642	0.105967	0.994209	0.283353	0.402095	0.326869	0.634504	0.39809	0.586271	0.374268	0.56216	1
Sample 299	0.487574	0.999963	0.0540314	0.405172	0.769683	0.397019	0.805054	0.17753	0.580913	0.179849	0.119116	0.992361	0.0707222	0.357207	0.487379	0.50138	0.483992	0.589753	0.277049	1	1
Sample 300	0.163515	0.182151	0.207318	0.21374	0.401736	0.249325	0.0724178	0.466666	0.120153	0.472393	0.0483929	0.842448	0.517567	0.204007	0.587504	0.391118	0.641875	0.338339	0.69128	0.345795	1
Sample 301	0.504723	0.726676	0.371305	0.666667	0.391618	0.274126	0.514186	0.68088	0.349723	0.650899	0.00147552	0.996365	0.474001	0.721991	0.0372468	0.878863	0.253855	0.572136	0.532812	0.495089	1
Sample 302	0.220955	0.160012	0.208757	0.775194	0.389385	0.102505	0.039284	0.677962	0.10743	0.699863	0.0147777	0.998428	0.719411	0.404543	0.62009	0.396285	0.596052	0.396342	0.752578	0.192782	1
Sample 303	0.661536	0.492896	0.409851	0.338843	0.584947	0.187247	0.180975	0.774482	0.306105	0.745683	0.00125395	0.993891	0.559293	0.832039	0.23312	0.791255	0.224378	0.729648	0.378328	0.467411	1
Sample 304	0.501438	0.664421	0.335083	0.641221	0.16121	0.114236	0.492572	0.637696	0.559603	0.580209	0.00184888	0.99443	0.408399	0.703884	0.0481121	0.961332	0.0280178	0.984769	0.0289937	1	1
Sample 305	0.12085	0.0876197	0.590838	0.234848	0.695467	0.220371	0.0207208	0.619439	0.175019	0.639443	0.00359961	0.86551	0.943606	0.194304	0.443971	0.552267	0.459134	0.510662	0.577196	0.485792	1
Sample 306	0.435374	0.383262	0.229526	0.901515	0.773223	0.334729	0.094129	0.526986	0.196387	0.542646	0.797471	0.994463	0.503	0.626802	0.257174	0.704548	0.33094	0.628213	0.49774	0.648264	1
Sample 307	0.349621	0.426038	0.142944	0.348485	0.198372	0.118683	0.176279	0.735104	0.246325	0.664049	0.639216	0.986017	0.873603	0.628705	0.585145	0.407126	0.603939	0.375172	0.683473	0.46634	1
Sample 308	0.0180184	0.0176053	0.441294	0.121212	0.302611	0.114447	0.00135606	0.524837	0.01148	0.497841	0.0273321	0.929157	0.899504	0.0574063	0.521799	0.496319	0.482285	0.543244	0.490982	0.511515	1
Sample 309	0.0106018	0.0100892	0.0156982	0.772727	0.379238	0.00636267	0.000452038	0.381363	0.018028	0.388217	0.00579959	0.967614	0.664617	0.0167439	0.352753	0.641923	0.366045	0.622297	0.395792	0.460702	1
Sample 310	0.0119062	0.0293786	0.0725136	0.620155	0.511883	0.0318173	0.000877682	0.203036	0.0431638	0.453233	0.383584	0.928153	0.893821	0.59327	0.361918	0.650511	0.364876	0.611643	0.390488	0.624209	1
Sample 311	0.107187	0.717761	0.0860495	0.968992	0	1	0.142508	0.316718	0.292317	0.251676	0.849651	0.699517	0	0	0.284315	0.639236	0.435362	0.490534	0.480036	0.798877	1
Sample 312	0.152183	0.153404	0.31138	0.427481	0.207808	0.277159	0.0576936	0.509136	0.128487	0.512705	0.00198702	0.984395	0.813798	0.211026	0.392809	0.617521	0.388369	0.600987	0.419004	0.521018	1
Sample 313	0.0896032	0.372543	0.306059	0.951807	0.622478	0.368248	0.0897981	0.648882	0.364803	0.579811	0.838604	0.967117	0.599748	0.518502	0.365019	0.647013	0.332848	0.701742	0.25331	0.615823	1
Sample 314	0.111481	0.123205	0.022366	0.684615	0.389838	0.0699308	0.0124045	0.188114	0.0881555	0.198308	0	1	0.386323	0.412039	0.412997	0.583298	0.419002	0.56413	0.408315	0.518937	1
Sample 315	0.299485	0.322773	0.213825	0.00763359	0.772649	0.162557	0.123491	0.377405	0.215386	0.430497	0.263878	0.989862	0.396515	0.221121	0.39668	0.577214	0.445259	0.544437	0.420781	0.545914	1
Sample 316	0.224549	0.721266	0.0461942	0.405172	0.605317	0.201551	0.556287	0.214411	0.520306	0.191995	0.0446642	0.992626	0.13779	0.389779	0.42691	0.543932	0.46312	0.580108	0.33256	0.697867	1
Sample 317	0.171367	0.180003	0.178009	0.992366	0.302974	0.239826	0.0740457	0.485976	0.137894	0.486998	0.0858341	0.886194	0.5249	0.211479	0.560599	0.426213	0.596225	0.396872	0.614923	0.406818	1
Sample 318	0.273482	0.360343	0.388274	0.666667	0.434886	0.269989	0.13756	0.726736	0.169754	0.720604	0.00408618	0.990312	0.719098	0.59219	0.250154	0.689152	0.409511	0.46376	0.589621	0.443492	1
Sample 319	0.167957	0.109619	0.206981	0.992248	0.368312	0.0909457	0.0209228	0.703393	0.0722926	0.724288	0.0123859	0.999322	0.752972	0.364034	0.645279	0.366161	0.629351	0.362701	0.776425	0.178998	1
Sample 320	0.357707	0.304883	0.368674	0.396694	0.542351	0.209166	0.0711173	0.701873	0.159672	0.664461	0.00133296	0.994817	0.570326	0.681265	0.311957	0.705277	0.312148	0.649146	0.395067	0.50241	1
Sample 321	0.637762	0.59029	0.520044	0.916031	0.23108	0.149947	0.288162	0.822688	0.527749	0.757062	0.00633801	0.98334	0.604321	0.784853	0.147882	0.868461	0.114247	0.912091	0.102289	0.913245	1
Sample 322	0.129007	0.0803708	0.537226	0.272727	0.697059	0.14612	0.0259603	0.63524	0.213445	0.662243	0.00506267	0.966882	0.971094	0.201778	0.370608	0.618604	0.401411	0.557002	0.549914	0.494933	1
Sample 323	0.156546	0.348648	0.0743894	0.992424	0.262211	0.529105	0.0847038	0.512209	0.181487	0.496081	0.93194	0.990383	0.415132	0.156736	0.308555	0.645349	0.397	0.55487	0.565663	0.60274	1
Sample 324	0.00449425	0.109526	0.0986976	0.356061	0.426715	0.0611771	0.0158949	0.648566	0.121696	0.640186	0.280282	0.892793	0.761941	0.349112	0.479459	0.522499	0.480455	0.50184	0.55928	0.716449	1
Sample 325	0.018801	0.00646754	0.210331	0.787879	0.322234	0.123671	0.000517123	0.538839	0.0105617	0.511782	0.00228481	0.98254	0.913916	0.0581575	0.477755	0.535148	0.448297	0.574291	0.459608	0.577768	1
Sample 326	0.00704982	0.00692845	0.0624136	0.575758	0.462741	0.0195238	0.000164189	0.362846	0.0147213	0.372576	0.00388551	0.974565	0.669685	0.013214	0.356989	0.635905	0.374085	0.612504	0.407015	0.428759	1
Sample 327	0.00115371	0.00532994	0.0567754	0.705426	0.502572	0.00761864	0.000108179	0.248824	0.0139986	0.480063	0.474894	0	0.915993	0.595143	0.382147	0.63079	0.383123	0.596045	0.405974	0.612474	1
Sample 328	0.0471051	0.0749069	0.612604	0.891473	0.295721	0.993295	0.00138979	0.438604	0.0145116	0.389131	0.0030581	0.965359	0.417056	0.372628	0.453827	0.521594	0.516259	0.426119	0.582872	0.513342	1
Sample 329	0.0722549	0.0896158	0.249358	0.679389	0.75876	0.307402	0.0210923	0.418456	0.0783763	0.424447	0.0021639	0.985754	0.823478	0.136646	0.404062	0.593309	0.42427	0.561982	0.415385	0.522559	1
Sample 330	0.00969858	0.0601834	0.247499	1	0.631586	0.195426	0.0126302	0.88298	0.106495	0.856613	0.907767	0.921277	0.894771	0.705478	0.365026	0.638022	0.356579	0.650821	0.377104	0.500606	1
Sample 331	0.042475	0.029715	0.0268887	0.707692	0.52292	0.0356554	0.00100032	0.13295	0.0223291	0.143888	0.086028	0.993453	0.401746	0.366375	0.374076	0.629834	0.362131	0.635012	0.300919	0.655837	1
Sample 332	0.119345	0.0885251	0.502163	0.78626	0.78543	0.216798	0.00866635	0.379021	0.057802	0.421284	0.00768652	0.997879	0.530657	0.202428	0.428146	0.568766	0.428527	0.583985	0.394304	0.274816	1
Sample 333	0.110662	0.0849205	0.30727	0.456897	0.655137	0.164339	0.0151996	0.467641	0.0494854	0.464271	0.965746	0.988107	0.750208	0.315563	0.183218	0.832515	0.12142	0.941661	0.164126	0.602166	1
Sample 334	0.027125	0.0136071	0.488079	0.748092	0.305188	0.192405	0.00176288	0.414606	0.00737849	0.423256	0.398155	0.930609	0.578072	0.0742197	0.36787	0.633916	0.36507	0.655111	0.329349	0.435775	1
Sample 335	0.0162415	0.029065	0.32862	0.984848	0.723834	0.190754	0.00264436	0.736202	0.034245	0.736217	0.904592	0.896882	0.91152	0.411457	0.487168	0.470072	0.598341	0.322479	0.656158	0.435884	1
Sample 336	0.0341837	0.0145596	0.354744	0.263566	0.409524	0.240933	0.000281545	0.711419	0.00525205	0.739454	0.51095	0.988913	0.8219	0.261785	0.603408	0.400266	0.602447	0.386236	0.756132	0.208779	1
Sample 337	0.101378	0.0294798	0.910561	0.950413	0.875755	0.23815	0.00293941	0.65401	0.0236478	0.625037	0.880373	0.443157	0.712404	0.554063	0.440803	0.554622	0.476858	0.477928	0.518148	0.443871	1
Sample 338	0.0364275	0.0403026	0.496454	0.572519	0.262682	0.247431	0.00554636	0.50566	0.0906389	0.479324	0.000871294	0.996295	0.803471	0.427696	0.503528	0.511496	0.473878	0.590712	0.362514	0.416597	1
Sample 339	0.00753667	0.0149485	0.0827326	0.992424	0.596349	0.074315	0.00264896	0.495188	0.0567866	0.502656	0.563753	0.923343	0.919562	0.0652025	0.439589	0.568399	0.424536	0.579563	0.423283	0.547933	1
Sample 340	0.171274	0.129627	0.451541	0.901515	0.775231	0.501022	0.00848185	0.534208	0.0637453	0.539965	0.519957	0.995192	0.582024	0.31435	0.444402	0.520403	0.5089	0.459897	0.629836	0.553074	1
Sample 341	0.197647	0.48769	0.109774	0.348485	0.152876	0.120847	0.261237	0.687661	0.341827	0.580694	0.081619	0.99626	0.477531	0.541944	0.635393	0.353523	0.660522	0.317276	0.735862	0.369041	1
Sample 342	0.0158856	0.00737998	0.335129	0.530303	0.222362	0.128838	0.000362144	0.535335	0.00473542	0.507196	0.0314894	0.961422	0.908658	0.0553591	0.501757	0.51408	0.466932	0.556528	0.479103	0.540372	1
Sample 343	0.012951	0.0139278	0.0250644	0.772727	0.41616	0.00749794	0.000727286	0.364144	0.0256349	0.374269	0.894471	0.940283	0.673941	0.0190785	0.349627	0.645772	0.361734	0.627154	0.389145	0.45251	1
Sample 344	0.012043	0.0372775	0.0702374	0.658915	0.523034	0.0242076	0.0015105	0.172635	0.0589316	0.437981	0.50915	0.890352	0.885399	0.58288	0.358267	0.654451	0.360795	0.615488	0.385774	0.628601	1
Sample 345	0.113646	0.676874	0.092202	0.968992	0.0823756	0.783568	0.141716	0.31484	0.295173	0.247444	0.852333	0.684421	0.0339306	0.0182067	0.327457	0.606184	0.45753	0.480736	0.480024	0.802932	1
Sample 346	0.0901033	0.0730675	0.543925	0.427481	0.444309	0.221081	0.0188347	0.476428	0.0496965	0.472983	0.00266965	0.987992	0.870886	0.153255	0.366757	0.640019	0.36975	0.618277	0.393728	0.510431	1
Sample 347	0.0993017	0.541249	0.286936	0.951807	0.621821	0.31383	0.185884	0.521753	0.519581	0.422259	0.878862	0.960783	0.432432	0.366561	0.366794	0.644372	0.336472	0.697185	0.24182	0.620197	1
Sample 348	0.14497	0.144236	0.0284453	0.784615	0.407377	0.0479988	0.0172693	0.208876	0.116457	0.224583	0.0406131	0.985234	0.397464	0.434199	0.42638	0.567836	0.436979	0.543695	0.436076	0.508713	1
Sample 349	0.306663	0.322489	0.219077	0.00763359	0.666815	0.135419	0.120783	0.419974	0.228337	0.46153	0.108363	0.994588	0.402704	0.30618	0.391388	0.579762	0.444728	0.544074	0.42569	0.522682	1
Sample 350	0.24991	0.668749	0.050551	0.405172	0.674738	0.281556	0.418896	0.225325	0.459207	0.217067	0.0462557	0.991955	0.221136	0.38517	0.391598	0.592301	0.397668	0.662565	0.265627	0.768847	1
Sample 351	0.179876	0.193042	0.199884	0.992366	0.314038	0.202645	0.083233	0.489656	0.14639	0.490565	0.659512	0.861112	0.562439	0.219577	0.553835	0.434767	0.584569	0.413233	0.594875	0.403545	1
Sample 352	0.287987	0.402357	0.385174	0.666667	0.43794	0.275769	0.15909	0.696849	0.19715	0.686774	9.17802e+09	1	0.683693	0.600332	0.250035	0.685877	0.416843	0.45196	0.598701	0.439961	1
Sample 353	0.180572	0.114587	0.209821	0.263566	0.365285	0.0871626	0.0220737	0.704077	0.0737426	0.727336	0.000419221	0.999735	0.751548	0.373676	0.63715	0.374328	0.621246	0.370867	0.770612	0.18015	1
Sample 354	0.378646	0.275045	0.372476	0.396694	0.53221	0.209375	0.0597169	0.724365	0.169149	0.688805	0.00637143	0.983238	0.602193	0.691656	0.322367	0.692185	0.328382	0.62915	0.418173	0.500146	1
Sample 355	0.602597	0.604226	0.546836	0.923664	0.245057	0.139826	0.348001	0.739765	0.501971	0.679634	0.284342	0.985106	0.560072	0.763967	0.120384	0.893718	0.0917272	0.930041	0.0847787	0.889206	1
Sample 356	0.121888	0.0931412	0.510686	0.272727	0.655934	0.10392	0.0345821	0.592425	0.176452	0.62289	0.000979961	0.991374	0.933842	0.113565	0.37149	0.617994	0.401473	0.558484	0.537981	0.514705	1
Sample 357	0.327821	0.499143	0.130486	0.992424	0.241121	0.666081	0.119253	0.529593	0.216163	0.52388	0.931117	0.991403	0.374164	0.132051	0.237658	0.703172	0.352484	0.586802	0.549054	0.618436	1
Sample 358	0.793967	0.307361	0.318931	0.727273	0.291147	0.0455159	0.115475	0.971002	0.323748	0.926932	0.112593	0.576088	0.922948	0.882378	0.397086	0.60649	0.393967	0.589533	0.490907	0.780996	1
Sample 359	0.0282207	0.0212895	0.260705	0.55303	0.413506	0.0968628	0.00244649	0.536752	0.0186952	0.509321	0.0348064	0.823786	0.902392	0.0671994	0.523185	0.492193	0.489441	0.533357	0.499377	0.531821	1
Sample 360	0.0357138	0.0587543	0.0192951	0.537879	0.382598	0.00929158	0.00864361	0.296986	0.110622	0.312153	0.00535446	0.957869	0.613717	0.0417001	0.316787	0.679039	0.327076	0.664185	0.348224	0.440458	1
Sample 361	0.00778006	0.0330121	0.0744347	0.573643	0.505444	0.0395932	0.000970994	0.182918	0.0537856	0.439893	0.396147	0.958959	0.88854	0.597434	0.372046	0.637442	0.381564	0.590565	0.415919	0.5689	1
Sample 362	0.204135	0.465169	0.117012	0.968992	0.527727	0.139421	0.110854	0.405707	0.207699	0.350106	0.365336	0.967637	0.250709	0.440745	0.788592	0.153711	0.905004	0.0907303	0.731508	0.76752	1
Sample 363	0.0949712	0.0470221	0.458078	0.167939	0.33639	0.232603	0.00685534	0.510477	0.0665662	0.510477	0.0637491	0.916627	0.918477	0.157785	0.471465	0.528026	0.488246	0.48999	0.514871	0.539531	1
Sample 364	0.21083	0.4176	0.354879	0.951807	0.708225	0.537743	0.0817979	0.64606	0.357519	0.584925	0.877992	0.982219	0.583334	0.565929	0.379857	0.632725	0.344486	0.69857	0.234029	0.680727	1
Sample 365	0.143501	0.193685	0.0133877	0.123077	0.516513	0.0675259	0.0171625	0.142373	0.0594561	0.154192	0.0052665	0.986712	0.361979	0.433227	0.374714	0.634605	0.352423	0.649835	0.270578	0.832635	1
Sample 366	0.28489	0.351338	0.197663	0.00763359	0.706459	0.201977	0.11188	0.34908	0.198257	0.375868	0.0130356	0.99131	0.35037	0.225298	0.498421	0.49042	0.507571	0.522999	0.374959	0.541153	1
Sample 367	0.281381	0.701147	0.0914346	0.405172	0.561487	0.203051	0.476369	0.295454	0.39469	0.278155	0.000209548	0.999375	0.214184	0.521744	0.457221	0.531201	0.457061	0.604579	0.312024	0.784594	1
Sample 368	0.157972	0.153287	0.165549	0.992366	0.221516	0.232894	0.0577425	0.494354	0.13366	0.489747	0.0468593	0.907262	0.537451	0.198733	0.501077	0.500228	0.503127	0.512174	0.473693	0.478758	1
Sample 369	0.137873	0.324838	0.334844	0.287879	0.388463	0.344188	0.0940226	0.634208	0.206606	0.626494	0.00414672	0.995468	0.67412	0.51607	0.358156	0.609413	0.446331	0.4971	0.460884	0.514148	1
Sample 370	0.713186	0.270922	0.283976	0.682171	0.33067	0.125128	0.102356	0.917013	0.29283	0.946834	0.305659	0.991858	0.842091	0.780776	0.638567	0.376967	0.611225	0.386822	0.780044	0.165793	1
Sample 371	0.98272	0.599958	0.5542	0.338843	0.576897	0.123925	0.275917	0.990036	0.623306	0.990872	0.169298	0.921576	0.690818	0.991425	0.196498	0.8395	0.171222	0.770119	0.439083	0.491332	1
Sample 372	0.176925	0.64131	0.317482	0.641221	0.207018	0.134292	0.428539	0.207043	0.863728	0.144702	0.112681	0.971433	0.184008	0.48649	0.0642832	0.951329	0.0272845	1	0	0.710651	1
Sample 373	0.155516	0.100108	0.372038	0.174242	0.610219	0.160102	0.0275489	0.71278	0.308675	0.726722	0.00423759	0.987055	1	0.226073	0.475539	0.514776	0.504059	0.456637	0.641614	0.550404	1
Sample 374	0.178056	0.132233	0.0888105	0.272727	0.588531	0.0171784	0.035404	0.574405	0.149943	0.572427	0.239796	0.983766	0.582865	0.456723	0.446427	0.541323	0.469299	0.508488	0.600318	0.549026	1
Sample 375	0.243545	0.290134	0.105919	0.280303	0.325351	0.051914	0.0821577	0.674413	0.182236	0.650166	0.00592752	0.983849	0.669481	0.568148	0.51024	0.494595	0.502384	0.4928	0.543838	0.754367	1
Sample 376	0.0358712	0.0251229	0.323026	0.992424	0.288254	0.0576734	0.00288525	0.545618	0.0271854	0.516878	0.00316179	0.999708	0.906197	0.074543	0.51083	0.502085	0.482008	0.538921	0.494839	0.543297	1
Sample 377	0.028574	0.0369089	0.025023	0.416667	0.388017	0.0107502	0.00295053	0.338463	0.0614949	0.346404	0.00539852	0.977339	0.639767	0.0346046	0.365586	0.625893	0.385003	0.601627	0.415796	0.407514	1
Sample 378	0.0551866	0.0612917	0.0970079	0.255814	0.436299	0.0640698	0.00226023	0.23018	0.0489464	0.462556	0.0427866	0.996149	0.874142	0.624583	0.399728	0.609497	0.408057	0.571165	0.412257	0.63383	1
Sample 379	0.323971	0.331939	0.29172	0.984496	0.535138	0.153385	0.0521381	0.668988	0.29531	0.601126	0.325418	0.934717	0.466395	0.554913	0.200483	0.782385	0.25265	0.65333	0.468589	0.745914	1
Sample 380	0.333584	0.620478	0.263343	0.229008	0.424867	0.406023	0.479552	0.358976	0.388374	0.366098	0.0198067	0.989045	0.272997	0.379837	0.358938	0.645929	0.367141	0.624079	0.352226	0.460697	1
Sample 381	0.35731	0.326138	0.665878	0.963855	0.700452	0.167747	0.0979688	0.778517	0.217084	0.794057	0.234021	0.967886	0.710201	0.757136	0.3696	0.599973	0.438829	0.505126	0.593502	0.286153	1
Sample 382	0.0125258	0.0337452	0.0181692	0.869231	0.348083	0.0780409	0.00174353	0.112939	0.0105201	0.11253	0.767914	0.929895	0.379236	0.329808	0.402188	0.604169	0.384686	0.618169	0.305991	0.641153	1
Sample 383	0.827645	0.635707	0.720284	0.824427	0.546712	0.0335322	0.728613	1	1	0.972557	0.52458	0.959059	1	0.843906	0.372567	0.646284	0.318357	0.737936	0.243956	0.415925	1
Sample 384	0.0542286	0.260623	0.147121	0.646552	0.551526	0.0305989	0.119979	0.32222	0.22926	0.325518	0.409432	0.978503	0.49818	0.283716	0.142223	0.848252	0.144903	0.865133	0.246632	0.492378	1
Sample 385	0.460481	0.54107	0.263543	0.198473	0.626994	0.340638	0.471909	0.532393	0.319409	0.547284	0.0398943	0.973505	0.431807	0.486598	0.439587	0.501705	0.580685	0.332626	0.771278	0.423384	1
Sample 386	0.145654	0.23811	0.32635	0.636364	0.419132	0.183142	0.0793272	0.698294	0.146701	0.692814	0.00413359	0.980161	0.770113	0.520438	0.25729	0.71226	0.340939	0.597923	0.409024	0.509359	1
Sample 387	0.383623	0.223055	0.267492	0.581395	0.50263	0.148611	0.067241	0.64354	0.150002	0.673384	0.0704794	0.975394	0.702007	0.528877	0.205652	0.771762	0.274893	0.64941	0.62613	0.206818	1
Sample 388	0.497158	0.553007	0.556985	0.404959	0.753629	0.202418	0.236456	0.559255	0.2779	0.549208	0.00814707	0.992815	0.44188	0.750467	0.251307	0.656118	0.457884	0.439348	0.534749	0.425045	1
Sample 389	0.547012	0.55636	0.732071	0.801527	0.286562	0.169412	0.244546	0.714872	0.431893	0.68905	0.448503	0.984815	0.848558	0.730953	0.527473	0.495247	0.474335	0.616486	0.32343	0.402759	1
Sample 390	0.121397	0.159678	0.352862	0.469697	0.473622	0.136651	0.056126	0.510608	0.171451	0.513033	0.000984496	0.996166	0.796295	0.194805	0.634273	0.405786	0.551594	0.491075	0.46893	0.574294	1
Sample 391	0.397358	0.384977	0.0697536	0.393939	0.696745	0.140708	0.11658	0.468878	0.221344	0.476106	0.344861	0.997705	0.486293	0.601675	0.399337	0.591452	0.410937	0.585975	0.496221	0.603063	1
Sample 392	0.0119964	0.0317758	0.0746408	0.280303	0.300475	0.0651514	0.00200367	0.714168	0.0292577	0.700787	0.204978	0.856665	0.834364	0.435959	0.448112	0.556841	0.442523	0.54353	0.516868	0.797679	1
Sample 393	0.0263121	0.0382212	0.332345	0.992424	0.366161	0.192552	0.00355733	0.522878	0.0225488	0.497208	0.00595463	0.998833	0.872742	0.0653674	0.481846	0.5347	0.444219	0.583043	0.450605	0.555929	1
Sample 394	0.0456488	0.0482655	0.0318503	0.44697	0.39253	0.0179276	0.00389591	0.360966	0.0609843	0.366924	0.00106292	0.9947	0.636577	0.0515734	0.359675	0.633183	0.376296	0.611998	0.402702	0.438869	1
Sample 395	0.0425163	0.0358438	0.0901705	0.488372	0.485225	0.0613747	0.000738526	0.250874	0.0254364	0.480108	0.00384143	0.973478	0.897169	0.619548	0.396189	0.615787	0.398675	0.581036	0.418853	0.583398	1
Sample 396	0.0288439	0.0278209	0.196356	0.162791	0.411581	0.23958	0.000923883	0.450962	0.0127161	0.402275	0.474662	0.933651	0.437619	0.34243	0.436654	0.524394	0.530001	0.395785	0.620107	0.507592	1
Sample 397	0.792442	0.808186	0.44917	0.229008	0.560389	0.610915	0.622113	0.573132	0.439175	0.566379	0.00029834	0.992407	0.504761	0.806848	0.52213	0.457485	0.574642	0.390916	0.61293	0.56158	1
Sample 398	0	0.0572978	0.164373	0.987952	0.533632	0.34855	0.00835686	0.898629	0.0988475	0.860326	0.885666	0.971197	0.895361	0.718891	0.38452	0.620167	0.371425	0.641491	0.377715	0.483796	1
Sample 399	0.00531145	0.0231336	0.0201531	0.861538	0.345461	0.072172	0.000993469	0.109453	0.00802552	0.109278	0.793828	0.71935	0.381342	0.326287	0.384168	0.623037	0.364828	0.637612	0.288638	0.639975	1
Sample 400	0.0288951	0.105964	0.298768	0.916031	0.510281	0.161819	0.0166165	0.298466	0.115343	0.319092	0.559483	0.994227	0.436055	0.0679906	0.435549	0.566292	0.427534	0.584554	0.391679	0.264521	1
Sample 401	0.215084	0.155148	0.725357	0.974138	0.647045	0.123588	0.0477977	0.509248	0.149541	0.519695	0.757145	0	0.956184	0.477622	0.217225	0.78234	0.192031	0.851978	0.24614	0.517788	1
Sample 402	0.0598964	0.506555	0.18994	0.358779	0.469805	0.385508	0.345648	0.196362	0.421065	0.193801	0.0642293	0.965097	0.17659	0.105405	0.389959	0.642059	0.315494	0.765145	0.117887	0.33077	1
Sample 403	0.0239775	0.02268	0.389123	0.606061	0.322359	0.444634	0.00100961	0.764007	0.0104418	0.757324	0.567656	0.921092	0.922936	0.438625	0.472846	0.485659	0.581614	0.339305	0.647096	0.435087	1
Sample 404	0.0246969	0.0169208	0.230806	0.503876	0.340626	0.215324	0.000381762	0.705745	0.00707019	0.732131	0.118721	0.973355	0.803033	0.254534	0.606541	0.394659	0.610604	0.37531	0.766083	0.19735	1
Sample 405	0.0723125	0.138604	0.405988	0.909091	0.274474	0.245131	0.0244366	0.610657	0.0909163	0.553504	0.786419	0.932043	0.572817	0.429775	0.462794	0.554846	0.450125	0.534565	0.433919	0.450421	1
Sample 406	0.1686	0.192292	0.427094	0.0152672	0.38604	0.31629	0.03459	0.495612	0.16112	0.470669	0.00487915	0.98355	0.721984	0.506199	0.503115	0.517787	0.458227	0.616562	0.33135	0.441453	1
Sample 407	0.0598518	0.0977578	0.300541	0.469697	0.552196	0.169361	0.0224006	0.469522	0.133777	0.481734	0.470929	0.990034	0.829391	0.10598	0.37601	0.627122	0.370008	0.632488	0.363202	0.566205	1
Sample 408	0.516501	0.358284	0.0555371	0.204545	0.647313	0.0789352	0.121667	0.631548	0.31576	0.64587	0.103174	0.999427	0.554315	0.593269	0.544539	0.426889	0.59663	0.37484	0.702	0.644887	1
Sample 409	0.195223	0.314565	0.0918679	0.280303	0.300902	0.0526415	0.106124	0.665588	0.21754	0.627413	0.00525773	0.992865	0.633144	0.540561	0.52914	0.475333	0.521034	0.476594	0.553816	0.738299	1
Sample 410	0.021384	0.00891511	0.467123	0.742424	0.396292	0.107437	0.000427299	0.538264	0.00986614	0.511659	0.028943	0.994883	0.91335	0.0606369	0.494879	0.519398	0.462577	0.560958	0.473956	0.550314	1
Sample 411	0.0101615	0.0204093	0.0133886	0.606061	0.400415	0.00891302	0.00099263	0.3181	0.0586964	0.326804	0.00270221	0.987605	0.649356	0.0163064	0.365146	0.627019	0.382902	0.605979	0.404836	0.409431	1
Sample 412	0.0385198	0.0600177	0.0752039	0.255814	0.423713	0.0746025	0.00194462	0.208509	0.0552407	0.447349	0.00200728	0.998382	0.869911	0.61796	0.410119	0.598435	0.419527	0.560001	0.420423	0.609146	1
Sample 413	0.313913	0.314724	0.258826	0.984496	0.511895	0.142008	0.0505935	0.676467	0.30437	0.610039	0.287726	0.944795	0.463961	0.548291	0.226451	0.752133	0.288559	0.613197	0.505812	0.744219	1
Sample 414	0.214283	0.25697	0.267317	0.229008	0.496778	0.238391	0.116305	0.469784	0.15778	0.468308	0.0211693	0.98558	0.719342	0.268816	0.450954	0.532604	0.498894	0.470303	0.524494	0.489131	1
Sample 415	0.208885	0.451922	0.570275	0.963855	0.689054	0.194571	0.17087	0.616031	0.354893	0.640218	0.73027	0.888159	0.548361	0.497449	0.390869	0.579477	0.457298	0.491238	0.582623	0.273716	1
Sample 416	0.0114276	0.0632627	0.01947	0.861538	0.333472	0.0769489	0.00541895	0.112068	0.0261862	0.104195	0.766299	0.880857	0.359589	0.316954	0.425663	0.58191	0.40536	0.600335	0.32147	0.615066	1
Sample 417	0.723524	0.557678	0.764298	0.824427	0.509404	0.0461541	0.573271	0.943519	0.878298	0.901399	0.324214	0.87008	0.942104	0.749608	0.374678	0.646357	0.316833	0.738142	0.24624	0.382398	1
Sample 418	0.107495	0.20775	0.200019	0.517241	0.427537	0.169962	0.0511861	0.424058	0.0956346	0.406013	0.105894	0.989598	0.608263	0.406019	0.140918	0.846446	0.150062	0.857907	0.261713	0.47898	1
Sample 419	0.117449	0.311081	0.215564	0.557252	0.582225	0.308554	0.196035	0.313814	0.218749	0.321395	0.207908	0.919175	0.378592	0.141115	0.454912	0.518401	0.519453	0.459021	0.539769	0.315105	1
Sample 420	0.139659	0.269717	0.312592	0.606061	0.398907	0.198474	0.0938671	0.688723	0.164727	0.680091	0.00514193	0.975188	0.733211	0.517072	0.242848	0.724571	0.331543	0.602949	0.409042	0.505031	1
Sample 421	0.391761	0.234893	0.26157	0.581395	0.488558	0.143482	0.074125	0.642297	0.158382	0.669108	0.0707719	0.975248	0.693023	0.535097	0.200656	0.774322	0.274944	0.646648	0.630269	0.19654	1
Sample 422	0.324618	0.419199	0.458872	0.404959	0.761903	0.241192	0.133399	0.524899	0.237537	0.502019	0.18534	0.964933	0.468759	0.664844	0.283708	0.643249	0.447385	0.47599	0.473625	0.429331	1
Sample 423	0.44238	0.562894	0.66152	0.129771	0.195609	0.232173	0.221081	0.636466	0.360259	0.602967	0.354561	0.986145	0.751326	0.668808	0.499562	0.526794	0.436165	0.660286	0.274755	0.403575	1
Sample 424	0.0502658	0.104989	0.273836	0.924242	0.37969	0.0329298	0.0433357	0.46615	0.199134	0.452758	0.175804	0.984916	0.79985	0.113746	0.571576	0.463898	0.497128	0.545482	0.396916	0.612338	1
Sample 425	0.291882	0.168901	0.0522667	0.431818	0.70376	0.0779423	0.042652	0.59719	0.205315	0.60981	0.00332237	0.994889	0.602177	0.531958	0.428578	0.555761	0.454152	0.53285	0.551777	0.710572	1
Sample 426	0.409009	0.163631	0.13157	0.977273	0.397333	0.128639	0.0168157	0.798738	0.104058	0.788727	0.287772	0.978404	0.850671	0.662609	0.417386	0.587809	0.412608	0.57061	0.497227	0.868842	1
Sample 427	0.0201598	0.0101956	0.44795	0.992424	0.385383	0.090942	0.000906929	0.536268	0.0102545	0.509041	0.387726	0.971168	0.91632	0.0594618	0.501076	0.515857	0.46304	0.564201	0.467926	0.547595	1
Sample 428	0.0113821	0.0353723	0.0168187	0.621212	0.387093	0.0145597	0.00265899	0.291525	0.0897426	0.300027	0.0084509	0.680784	0.62867	0.0175194	0.342266	0.65471	0.350379	0.640722	0.375739	0.398974	1
Sample 429	0.0456771	0.0741769	0.080643	0.511628	0.407286	0.0663996	0.00392222	0.210225	0.0684258	0.446035	0.00360679	0.997502	0.857135	0.620804	0.425709	0.577704	0.446808	0.525133	0.458966	0.58446	1
Sample 430	0.258223	0.293612	0.239731	0.984496	0.538374	0.132469	0.0449279	0.601952	0.222489	0.540206	0.326474	0.948647	0.412518	0.511625	0.208369	0.771949	0.264917	0.644163	0.456476	0.771324	1
Sample 431	0.187268	0.181084	0.395562	0.625954	0.630721	0.292661	0.0595139	0.48863	0.112309	0.489602	0.0130711	0.992068	0.810064	0.243676	0.432497	0.562613	0.457033	0.526299	0.45304	0.56988	1
Sample 432	0.280908	0.288967	0.653351	0.963855	0.665917	0.196065	0.0755625	0.806362	0.194662	0.805962	0.440608	0.920389	0.729368	0.779344	0.384739	0.588459	0.445095	0.506861	0.583615	0.25218	1
Sample 433	0.0388	0.160012	0.0166567	0.884615	0.355864	0.0793947	0.0204814	0.105377	0.0603198	0.0878702	0.729759	0.97493	0.31537	0.302714	0.48658	0.522612	0.461787	0.55224	0.35599	0.59167	1
Sample 434	0.583809	0.465628	0.614041	0.854962	0.635385	0.0288573	0.405722	0.715695	0.642781	0.741949	0.749991	0.905053	0.879007	0.623073	0.386535	0.622775	0.354175	0.690863	0.270915	0.36967	1
Sample 435	0.149466	0.46113	0.146039	0.603448	0.524977	0.0505875	0.324049	0.312932	0.317948	0.310362	0.407961	0.974371	0.361224	0.315504	0.0577736	0.919535	0.095241	0.878402	0.271429	0.487348	1
Sample 436	0.0767471	0.145316	0.152274	0.717557	0.952274	0.321528	0.061052	0.338198	0.114458	0.36653	0.335958	0.93717	0.486504	0.00844788	0.480166	0.507015	0.514829	0.477425	0.516801	0.403011	1
Sample 437	0.13604	0.239582	0.31482	0.636364	0.394938	0.185988	0.0821697	0.705526	0.147429	0.69478	0.00488604	0.977761	0.762725	0.515041	0.241843	0.727181	0.327035	0.609548	0.402594	0.518787	1
Sample 438	0.439613	0.190892	0.288107	0.271318	0.534129	0.129771	0.0564384	0.716907	0.122381	0.759734	0.0188883	0.980542	0.746339	0.571672	0.307382	0.67019	0.375989	0.54537	0.715152	0.16494	1
Sample 439	0.589315	0.461141	0.71375	0.842975	0.828897	0.179864	0.217447	0.639323	0.268306	0.657395	0.636494	0.980993	0.764645	0.796199	0.261413	0.662884	0.43771	0.464585	0.551244	0.381443	1
Sample 440	0.292722	0.507866	0.596822	0.129771	0.291873	0.314708	0.158603	0.434841	0.355717	0.425567	0.22886	0.969409	0.716776	0.57992	0.528813	0.492862	0.478748	0.609824	0.32461	0.273084	1
Sample 441	0.0245608	0.0927332	0.291126	0.954545	0.234524	0.0720695	0.0359517	0.457219	0.192935	0.449215	0.782216	0.904272	0.7857	0.0310766	0.562495	0.465721	0.503855	0.525604	0.447862	0.536435	1
Sample 442	0.14061	0.100343	0.0892209	0.507576	0.657604	0.0631023	0.0161363	0.53708	0.0858136	0.543041	4.25927e+09	0.999818	0.591078	0.431973	0.462155	0.520541	0.491944	0.489568	0.602232	0.566505	1
Sample 443	0.0502085	0.0313691	0.101423	0	0.19888	0.232969	0.000852051	0.729887	0.00834648	0.717981	0.0014616	0.966249	0.846021	0.457773	0.422968	0.581796	0.418871	0.563664	0.504964	0.801932	1
Sample 444	0.0104289	0.00461373	0.327232	0.992424	0.195367	0.208652	0.000126974	0.52956	0.000268819	0.502079	0.210628	0.993336	0.905996	0.048457	0.489836	0.524926	0.456701	0.566692	0.468657	0.551444	1
Sample 445	0.0264164	0.0297234	0.0330681	0.386364	0.391645	0.0198875	0.001601	0.345865	0.0456416	0.354514	0.00202589	0.998003	0.648484	0.0324604	0.34818	0.644308	0.365403	0.623119	0.391181	0.430351	1
Sample 446	0.0252787	0.0249916	0.0558828	0.255814	0.597209	0.0874434	0.000364885	0.204057	0.0366099	0.455398	0.178827	0.879689	0.903015	0.600715	0.396302	0.615345	0.398992	0.583092	0.403199	0.619545	1
Sample 447	0.0154774	0.0145177	0.16736	0.860465	0.545671	0.220808	0.000341417	0.434619	0.00413315	0.388983	0.760343	0.948686	0.437517	0.33922	0.433502	0.530057	0.520647	0.410171	0.601037	0.506147	1
Sample 448	0.0834122	0.165836	0.426663	0.625954	0.42668	0.438727	0.0429513	0.39594	0.134448	0.398189	0.00465666	0.977559	0.713763	0.147028	0.36792	0.635912	0.376293	0.612424	0.384299	0.460508	1
Sample 449	0.00756087	0.0705993	0.210444	1	0.596833	0.294908	0.0130513	0.876286	0.114211	0.846938	0.887207	0.560083	0.883789	0.693195	0.387225	0.615666	0.378551	0.630276	0.392331	0.477228	1
Sample 450	0.0434908	0.0679596	0.0149345	0.338462	0.511398	0.0746958	0.00264085	0.108782	0.0139891	0.114611	0.0027377	0.989651	0.377464	0.367047	0.378259	0.626731	0.364281	0.633654	0.298072	0.642325	1
Sample 451	0.0190263	0.0341519	0.37086	0.984733	0.398335	0.153907	0.00525437	0.353308	0.0346254	0.37608	0.949683	0.943676	0.514129	0.0405734	0.430695	0.569399	0.425861	0.585192	0.395152	0.292956	1
Sample 452	0.243152	0.178905	0.595927	0.974138	0.56161	0.0552574	0.0700729	0.530586	0.185154	0.536504	0.76022	0.840572	0.979561	0.496301	0.23744	0.764246	0.206628	0.843115	0.249727	0.513878	1
Sample 453	0.0528843	0.03712	0.705109	0.961832	0.708407	0.187451	0.00730257	0.416518	0.024342	0.429545	0.672428	0.164129	0.595068	0.098732	0.34725	0.653188	0.348267	0.667944	0.322666	0.432725	1
Sample 454	0.0206441	0	0.375725	0.977273	0.401642	0.177062	0.000253528	0.775175	0	0.769103	0.100354	0.944459	0.944779	0.450267	0.468045	0.493168	0.57029	0.355858	0.629133	0.446174	1
Sample 455	0.0896047	0.0220104	0.328117	0.193798	0	0.581977	0.000924308	0.747833	0.041293	0.773367	0.0553655	0.611229	0.831264	0.304146	0.622471	0.378057	0.628626	0.353595	0.790844	0.178082	1
Sample 456	0.0159262	0.0577719	0.37338	0.958678	0.223466	0.233997	0.00859144	0.620519	0.0496594	0.566221	0.819692	0.909974	0.609889	0.443653	0.439157	0.567634	0.451125	0.516553	0.470734	0.439234	1
Sample 457	0.182716	0.105866	0.563221	0.480916	0.315782	0.278149	0.0161164	0.616511	0.071521	0.594174	1	0.977683	0.837759	0.416365	0.505818	0.514056	0.463331	0.609762	0.343469	0.494838	1
Sample 458	0.000305499	0.0120932	0.203458	0.969697	0.507532	0	0.00266358	0.478735	0.0684541	0.494402	0.79097	0.790836	0.914364	0.0613633	0.416777	0.58781	0.409012	0.590291	0.420203	0.530725	1
Sample 459	0.0318451	0.027907	0.1983	1	0.58706	0.0765215	0.00247696	0.505456	0.0229227	0.50418	0.916028	0.726845	0.600099	0.304753	0.492928	0.483235	0.535119	0.442374	0.639974	0.535654	1
Sample 460	0.378938	0.166525	0.127666	0.977273	0.352731	0.128881	0.0169282	0.796005	0.0988015	0.783167	0.260227	0.979142	0.839452	0.645442	0.411141	0.593504	0.407606	0.574538	0.4953	0.857028	1
Sample 461	0.0128422	0.00209247	0.304468	0.780303	0.128847	0.0855238	0.000228888	0.537911	0.00506851	0.508693	0.287086	0.971688	0.917177	0.0524378	0.493116	0.523397	0.456091	0.569887	0.465095	0.550128	1
Sample 462	0	0.0247209	0.00805563	0.621212	0.380348	0.00495834	0.00179817	0.263256	0.111059	0.268017	0.0158641	0.986417	0.635251	0.00120754	0.330332	0.666962	0.337385	0.656194	0.353258	0.392373	1
Sample 463	0.0449486	0.0893195	0.0622507	0.255814	0.423067	0.0636923	0.00519466	0.149247	0.0990561	0.406118	0.00517643	0.997447	0.840656	0.620515	0.436212	0.566199	0.458595	0.516025	0.451477	0.595923	1
Sample 464	0.248131	0.296463	0.221378	0.984496	0.522378	0.122171	0.0468312	0.597954	0.219444	0.535827	0.181704	0.958244	0.403206	0.504981	0.231186	0.74736	0.291472	0.618416	0.47463	0.768183	1
Sample 465	0.0630757	0.0897242	0.338886	0.0839695	0.35396	0.149971	0.0227891	0.424062	0.0817967	0.423622	0.00892149	0.924254	0.812623	0.128103	0.370304	0.627715	0.390436	0.594031	0.396677	0.497242	1
Sample 466	0.160961	0.438655	0.571509	0.963855	0.674193	0.214502	0.158051	0.629278	0.350455	0.638734	0.894902	0.893024	0.55028	0.499761	0.408712	0.563462	0.470691	0.481759	0.587352	0.233176	1
Sample 467	0.0277708	0.169989	0.0152422	0.861538	0.328003	0.0873708	0.0281863	0.110134	0.0712167	0.0848678	0.778165	0.952065	0.301786	0.286924	0.504146	0.504048	0.481913	0.530449	0.380903	0.567934	1
Sample 468	0.544279	0.433193	0.599997	0.80916	0.590588	0.0417899	0.33301	0.704265	0.602394	0.727778	0.414559	0.895482	0.813811	0.587273	0.383791	0.625956	0.350978	0.691707	0.276673	0.364578	1
Sample 469	0.179106	0.367053	0.147759	0.603448	0.443594	0.156789	0.157455	0.422488	0.165575	0.407666	0.0387171	0.979657	0.495624	0.453678	0.0766837	0.899636	0.114997	0.862314	0.290097	0.47004	1
Sample 470	0.0763847	0.137325	0.283086	0.59542	0.841782	0.396226	0.0397363	0.355338	0.0903171	0.376386	0.251347	0.963475	0.492839	0.0413567	0.452782	0.53484	0.48637	0.506619	0.490071	0.396688	1
Sample 471	0.156684	0.262696	0.320104	0.636364	0.394931	0.182023	0.0973308	0.705451	0.158057	0.693836	0.00508736	0.975993	0.750936	0.526629	0.222601	0.747001	0.306315	0.631127	0.384649	0.525548	1
Sample 472	0.525239	0.214908	0.29809	0.271318	0.523415	0.129413	0.0614379	0.756118	0.142476	0.796694	0.0137288	0.985311	0.745745	0.63712	0.318317	0.656149	0.394062	0.520894	0.744052	0.135395	1
Sample 473	0.477924	0.403157	0.609874	0.793388	0.821535	0.220345	0.145659	0.61997	0.207272	0.622922	0.636689	0.992093	0.677875	0.740922	0.270177	0.662803	0.428211	0.483214	0.526936	0.374543	1
Sample 474	0.280684	0.450381	0.573103	0.129771	0.213755	0.265483	0.152698	0.497887	0.318698	0.462988	0.00174921	0.987869	0.496223	0.57277	0.503604	0.520678	0.445681	0.646823	0.288055	0.327286	1
Sample 475	0.0157754	0.112647	0.188675	0.954545	0.228476	0.0758158	0.0497711	0.416878	0.269413	0.401608	0.782991	0.83589	0.73131	0.00449379	0.540565	0.484522	0.488394	0.537813	0.432848	0.538999	1
Sample 476	0.137361	0.112219	0.0852335	0.469697	0.634961	0.0246234	0.0261263	0.522576	0.10007	0.535055	0.689982	0.953698	0.581033	0.347126	0.439785	0.541196	0.473648	0.503977	0.595763	0.564782	1
Sample 477	0.277895	0.304647	0.098787	0.280303	0.389481	0.0383809	0.0806432	0.653313	0.184088	0.645504	0.00858738	0.989517	0.666524	0.587758	0.47252	0.533488	0.461808	0.535994	0.495639	0.840311	1
Sample 478	0.362099	0.346243	0.235415	0.621212	0.335357	0.0827288	0.241091	0.797563	0.518512	0.766601	0.00727267	0.975965	0.815481	0.387686	0.404958	0.590385	0.416501	0.571159	0.517413	0.798522	1
Sample 479	0.00125818	0.00403851	0.0123187	0.583333	0.393268	0.00351198	0.000126781	0.361691	0.0169209	0.36795	0.00288047	0.991877	0.666126	0.00745834	0.357976	0.634706	0.375067	0.612684	0.402985	0.439233	1
Sample 480	0.0402522	0.0417151	0.100211	0.255814	0.45036	0.0459127	0.00157835	0.236812	0.0400599	0.468953	0.00244826	0.997148	0.890115	0.618649	0.414622	0.595199	0.42072	0.561925	0.416523	0.626389	1
Sample 481	0.239765	0.251485	0.292019	0.984496	0.516435	0.151364	0.0315427	0.605158	0.216154	0.54505	0.325408	0.941053	0.429388	0.499473	0.198694	0.776492	0.270392	0.620633	0.503329	0.672567	1
Sample 482	0.347704	0.328469	0.312196	0.862595	0.355474	0.160532	0.183217	0.626507	0.335156	0.620517	0.00479059	0.957895	0.759495	0.392977	0.276265	0.717622	0.310783	0.660644	0.345638	0.761276	1
Sample 483	0.694292	0.231815	0.860326	0.240964	0.620278	0.350901	0.0427089	1	0.0785982	1	0.403957	0.990802	0.885341	0.928766	0.194987	0.785317	0.241417	0.714716	0.415394	0.439547	1
Sample 484	0.0464838	0.0619386	0.040109	0.776923	0.627017	0.100173	0.00239036	0.105217	0.0129188	0.114669	0.777265	0.967415	0.404952	0.369028	0.340644	0.661651	0.332597	0.661178	0.27097	0.649835	1
Sample 485	0.598097	0.606408	0.418871	0.862595	0.710954	0.104891	0.44015	0.529976	0.506711	0.596372	0.782187	0.808613	0.798759	0.636013	0.312396	0.688697	0.296258	0.746606	0.187132	0.388468	1
Sample 486	0.0607795	0.321107	0.127857	0.681034	0.571681	0.0322088	0.191464	0.282892	0.301753	0.29067	0.375251	0.974653	0.435937	0.27652	0.11814	0.865917	0.136138	0.862111	0.254182	0.472427	1
Sample 487	0.159067	0.704016	0.242927	0.412214	0.368324	0.267948	0.811479	0.178947	0.545202	0.149426	0.00168485	0.942976	0.0839379	0.199775	0.443307	0.546404	0.475445	0.508567	0.518873	0.075222	1
Sample 488	0.167951	0.244055	0.335052	0.181818	0.299187	0.192732	0.0784545	0.746637	0.12674	0.729024	0.00314764	0.98563	0.777396	0.532953	0.325892	0.646393	0.402524	0.543081	0.450258	0.501554	1
Sample 489	0.574052	0.285764	0.27879	0.317829	0.51968	0.127465	0.12131	0.672924	0.180316	0.709959	0.066828	0.978707	0.691998	0.67443	0.136419	0.828025	0.238758	0.654299	0.660437	0.149124	1
Sample 490	0.21825	0.394604	0.338526	0.404959	0.610836	0.135268	0.131967	0.485215	0.277	0.456951	0.222385	0.967649	0.44119	0.61206	0.233736	0.686431	0.419642	0.477581	0.504557	0.42544	1
Sample 491	0.467683	0.7413	0.481414	0.0763359	0	0.373272	0.425877	0.643476	0.514391	0.552007	0.245071	0.711923	0.639272	0.683836	0.38446	0.657266	0.283812	0.821105	0.130155	0.416642	1
Sample 492	0.139709	0.344226	0.338039	0.939394	0.310885	0.138773	0.240548	0.426232	0.41493	0.417614	0.00414424	0.991757	0.444904	0.211587	0.454403	0.574918	0.39029	0.650166	0.300231	0.552091	1
Sample 493	0.548631	0.364066	0.0568768	0.477273	0.661177	0.0951635	0.118973	0.678834	0.36609	0.683899	0.00572754	0.947669	0.563122	0.701661	0.348061	0.633753	0.383085	0.589187	0.533687	0.709294	1
Sample 494	0.0185646	0.0950616	0.0327629	0.287879	0.388008	0.0776697	0.00938332	0.667934	0.110254	0.642595	0.216571	0.66533	0.779159	0.39208	0.462534	0.542044	0.456745	0.532065	0.519194	0.788428	1
Sample 495	0.106697	0.409458	0.253663	0.333333	0.467969	0.0963778	0.316059	0.192629	0.589034	0.204234	0.00613278	0.987677	0.3817	0.142528	0.588158	0.435655	0.532403	0.515118	0.469101	0.205615	1
Sample 496	0.00343242	0.00377229	0.0462292	0.272727	0.405414	0.00141853	0.000106293	0.368383	0.0112683	0.375411	0.00505691	0.997207	0.668196	0.00961908	0.364319	0.626762	0.384773	0.601341	0.415749	0.432803	1
Sample 497	0.0469941	0.0329965	0.10069	0.372093	0.499108	0.0584812	0.000665365	0.254352	0.0220539	0.486472	0.00188418	0.962791	0.901726	0.621328	0.380859	0.63127	0.38343	0.595208	0.408558	0.592998	1
Sample 498	0.00577438	0.0273784	0.123724	0.914729	0.623465	0.0961963	0.00122913	0.403254	0.0370308	0.361262	0.593991	0.821078	0.421319	0.327201	0.395138	0.569067	0.481186	0.445945	0.571652	0.513497	1
Sample 499	0.142814	0.376835	0.334452	0.862595	0.569382	0.429079	0.187558	0.219404	0.460971	0.223501	0.00496176	0.939958	0.443225	0.202308	0.451615	0.562852	0.432377	0.580091	0.378637	0.28105	1
Sample 500	0.191845	0.120167	0.487763	0.542169	0.674074	0.341359	0.0137269	0.877275	0.111459	0.851363	0.577556	0.990028	0.877865	0.793721	0.340845	0.660899	0.335199	0.671001	0.358174	0.499362	1
Sample 501	0.0697318	0.0660756	0.0473532	0.769231	0.66085	0.145308	0.00236509	0.12652	0.0239055	0.141064	0.780496	0.957837	0.419684	0.384412	0.342552	0.661732	0.329681	0.667449	0.263591	0.708498	1
Sample 502	0.0748315	0.17604	0.259882	0.931298	0.611096	0.255602	0.0232062	0.280119	0.147962	0.299008	0.350122	0.973383	0.389447	0.0999903	0.50763	0.501352	0.484086	0.538308	0.425043	0.231176	1
Sample 503	0.228834	0.162961	0.847706	0.982759	0.786375	0.240394	0.044347	0.493116	0.133071	0.50923	0.813234	0.928869	0.971332	0.486773	0.204351	0.793123	0.184443	0.855431	0.244485	0.521871	1
Sample 504	0.573461	0.796162	0.423537	0.412214	0.705457	0.470155	0.803397	0.451749	0.336176	0.481016	0.00142438	0.992365	0.301395	0.594109	0.349064	0.645496	0.364952	0.639628	0.362526	0.476858	1
Sample 505	0.0429123	0.0242259	0.36834	0.575758	0.258168	0.235499	0.00170407	0.781088	0.00930195	0.773795	0.600294	0.955267	0.932807	0.455407	0.460583	0.497645	0.569677	0.350964	0.640092	0.441743	1
Sample 506	0.0749569	0.047228	0.257205	0.503876	0.374509	0.225438	0.00205071	0.712495	0.019174	0.737854	0.0190653	0.978243	0.787539	0.29295	0.580092	0.417068	0.594068	0.38346	0.769364	0.185648	1
Sample 507	0.0608982	0.0931181	0.398907	0.966942	0.483238	0.0777742	0.0136423	0.613803	0.0584547	0.569362	0.934342	0.63278	0.602525	0.431133	0.451451	0.560245	0.446217	0.546822	0.399951	0.45294	1
Sample 508	0.412373	0.444243	0.450424	0.167939	0.4047	0.537281	0.115937	0.562314	0.239627	0.538619	0.00437624	0.984064	0.606096	0.650985	0.552848	0.461204	0.52724	0.535378	0.427113	0.35377	1
Sample 509	0.379256	0.402888	0.390426	0.939394	0.526103	0.193311	0.27253	0.681082	0.452814	0.686133	0.00416327	0.956681	0.690977	0.43112	0.57646	0.43941	0.55051	0.448826	0.572006	0.670956	1
Sample 510	0.120317	0.323805	0.0398684	0.886364	0.617609	0.0849027	0.105534	0.341873	0.34961	0.34647	0.00644569	0.986325	0.418663	0.41856	0.504625	0.471398	0.5471	0.432603	0.636991	0.434082	1
Sample 511	0.175782	0.371915	0.0710439	0.280303	0.33911	0.0418144	0.128314	0.596779	0.285244	0.564558	0.00580791	0.989154	0.575614	0.496466	0.505842	0.49943	0.49468	0.508323	0.507943	0.814992	1
Sample 512	0.0927858	0.176472	0.300178	0.962121	0.358243	0.111644	0.0684242	0.491294	0.141016	0.468408	0.000443959	0.998743	0.737422	0.129175	0.495319	0.508654	0.485255	0.52527	0.515027	0.455226	1
Sample 513	0.00305224	0.00668317	0.0278275	0.424242	0.41648	0.00117116	0.000335965	0.34716	0.0289794	0.356836	0.00545775	0.965844	0.669394	0.00924126	0.36218	0.629412	0.381444	0.606378	0.405071	0.435084	1
Sample 514	0.035009	0.0491615	0.0818564	0.255814	0.423579	0.0616633	0.00140775	0.22584	0.0432448	0.460111	0.00142598	0.998194	0.880371	0.616565	0.409682	0.599619	0.416945	0.564934	0.414393	0.611306	1
Sample 515	0.203889	0.251006	0.249309	0.984496	0.496653	0.144573	0.0312472	0.574084	0.180788	0.51295	0.182206	0.95568	0.40389	0.475853	0.183146	0.790912	0.257486	0.63066	0.492097	0.676776	1
Sample 516	0.0976678	0.164756	0.317604	0.0534351	0.46003	0.302829	0.0457108	0.383002	0.16107	0.379849	0.00688055	0.991146	0.73209	0.160295	0.297767	0.709663	0.300271	0.696043	0.283613	0.50918	1
Sample 517	0.464623	0.330552	0.76282	0.963855	0.634359	0.176424	0.0873777	0.834682	0.184395	0.837198	0.484207	0.955827	0.731336	0.787488	0.172581	0.805553	0.223662	0.730339	0.384975	0.442677	1
Sample 518	0.111313	0.110196	0.141656	0.769231	0.735387	0.186045	0.00754672	0.11548	0.0346065	0.138119	0.782399	0.961714	0.426878	0.411927	0.322504	0.678087	0.318124	0.673181	0.261402	0.692272	1
Sample 519	0.474794	0.526352	0.385871	0.984733	0.663126	0.121424	0.322659	0.458822	0.3854	0.505129	0.757053	0.94833	0.657898	0.524343	0.386587	0.623831	0.351286	0.700567	0.22278	0.321595	1
Sample 520	0.0890929	0.284904	0.147774	0.517241	0.443603	0.0994269	0.117878	0.375716	0.183788	0.3607	0.0759237	0.984082	0.503613	0.393772	0.103961	0.874893	0.13371	0.858339	0.267608	0.463111	1
Sample 521	0.106849	0.495737	0.25617	0.587786	0.448648	0.473806	0.270557	0.218635	0.382674	0.210753	0.00785219	0.978596	0.218764	0.150084	0.417736	0.566537	0.463671	0.509446	0.532003	0.113031	1
Sample 522	0.179355	0.264665	0.320113	0.575758	0.285875	0.172922	0.100003	0.760421	0.141458	0.732771	0.00388808	0.982073	0.76263	0.539354	0.299188	0.67069	0.381191	0.559765	0.443272	0.503883	1
Sample 523	0.634152	0.317032	0.274311	0.317829	0.50979	0.124036	0.15069	0.678435	0.200683	0.711407	0.0675928	0.978654	0.678116	0.720367	0.104974	0.852994	0.222273	0.659689	0.667857	0.127145	1
Sample 524	0.183616	0.379224	0.36161	0.214876	0.683928	0.202906	0.103345	0.447217	0.294163	0.42562	0.226259	0.952242	0.437834	0.594873	0.254794	0.678962	0.405235	0.526479	0.409466	0.432244	1
Sample 525	0.406396	0.606809	0.606582	0.0839695	0.0644232	0.312444	0.308656	0.619392	0.429634	0.533874	0.0661633	0.916802	0.656154	0.647435	0.406281	0.63223	0.314655	0.783721	0.177244	0.329776	1
Sample 526	0.1801	0.211615	0.363171	0.469697	0.43389	0.106336	0.0934097	0.552727	0.221689	0.561737	0.00417901	0.992983	0.779373	0.248603	0.592156	0.445318	0.516325	0.520911	0.437021	0.694886	1
Sample 527	0.186915	0.184479	0.0650883	0.242424	0.61526	0.0415295	0.0596917	0.512175	0.148337	0.518203	0.00267075	0.999029	0.548082	0.462579	0.337387	0.64257	0.37677	0.593826	0.524234	0.605999	1
Sample 528	0.150536	0.345269	0.0757186	0.280303	0.332152	0.0481086	0.105736	0.590033	0.264554	0.572141	0.00347672	0.989462	0.592216	0.501402	0.513605	0.495687	0.49467	0.511058	0.5055	0.80951	1
Sample 529	0.495959	0.541739	0.202874	0.825758	0.227499	0.122768	0.632193	0.897073	0.746573	0.860643	0.00377308	0.952675	0.692939	0.516177	0.789836	0.229743	0.756773	0.244765	0.803571	0.699221	1
Sample 530	0.224818	0.174338	0.0303276	0.689394	0.395864	0.0101321	0.0701775	0.673017	0.360015	0.667343	0	1	0.593119	0.22963	0.287854	0.707044	0.305619	0.668789	0.384545	0.644723	1
Sample 531	0.0245404	0.0490629	0.0803915	0.255814	0.460016	0.0468527	0.00202741	0.190613	0.0604182	0.440371	0.00438678	0.997689	0.876961	0.612406	0.417721	0.591198	0.425997	0.555442	0.418885	0.616609	1
Sample 532	0.383742	0.376185	0.447075	0.984496	0.580841	0.175775	0.0700042	0.699702	0.350715	0.639917	0.831508	0.919503	0.588544	0.594265	0.0952337	0.88748	0.151025	0.735991	0.42978	0.741273	1
Sample 533	0.406073	0.62453	0.415119	0.19084	0.267022	0.285613	0.543178	0.465997	0.375905	0.443038	0.00546559	0.934105	0.350824	0.447295	0.347145	0.620621	0.439224	0.48655	0.573894	0.397444	1
Sample 534	0.160234	0.268416	0.594622	0.46988	0.669562	0.103581	0.0849091	0.749965	0.235524	0.752414	0.489237	0.941879	0.721275	0.70976	0.176192	0.810833	0.206737	0.766349	0.307659	0.550342	1
Sample 535	0.118631	0.113231	0.084304	0.769231	0.926965	0.820301	0.00352303	0.132314	0.0302644	0.145386	0.742768	0.760703	0.397378	0.41677	0.376247	0.627584	0.364796	0.631743	0.30597	0.632643	1
Sample 536	0.688177	0.628546	0.535311	0.816794	0.761571	0.0645426	0.513995	0.556233	0.571813	0.638484	0.49352	0.907236	0.879565	0.717595	0.346549	0.654034	0.331658	0.710489	0.22949	0.353438	1
Sample 537	0.109213	0.380717	0.127387	0.646552	0.572536	0.0525195	0.226431	0.286432	0.313326	0.289998	0.370712	0.950786	0.414207	0.286792	0.129936	0.854553	0.149001	0.846143	0.268051	0.474087	1
Sample 538	0.157459	0.296412	0.362308	0.396947	0.623127	0.338888	0.154576	0.358781	0.153008	0.372517	0.00840778	0.95972	0.419026	0.198244	0.239105	0.723743	0.326938	0.622705	0.449823	0.304133	1
Sample 539	0.24944	0.309589	0.361443	0.181818	0.328402	0.218766	0.124999	0.772879	0.15435	0.749261	0.00171552	0.990326	0.757911	0.578695	0.199648	0.774816	0.273444	0.66806	0.359067	0.541487	1
Sample 540	0.552591	0.380874	0.264683	0.503876	0.461334	0.143535	0.141391	0.682863	0.193956	0.713938	0.515998	0.977112	0.597663	0.238608	0.171675	0.782688	0.293376	0.592177	0.708176	0.129135	1
Sample 541	0.148882	0.4536	0.300079	0.355372	0.531789	0.153661	0.169097	0.4449	0.365726	0.392328	0.225894	0.968526	0.366003	0.577636	0.314569	0.599869	0.51206	0.371077	0.618351	0.332781	1
Sample 542	0.295693	0.567277	0.536184	0.175573	0.0524173	0.287888	0.267163	0.517492	0.432567	0.446576	0.00167812	0.991107	0.366157	0.581685	0.398537	0.637864	0.310901	0.787229	0.16415	0.343239	1
Sample 543	0.163243	0.32224	0.330808	0.939394	0.423824	0.198059	0.173186	0.323506	0.464882	0.321821	0.000300856	0.999753	0.52613	0.233154	0.350345	0.676509	0.291322	0.749303	0.184997	0.553242	1
Sample 544	0.185589	0.128299	0.0706485	0.462121	0.657376	0.0637069	0.0248416	0.556565	0.122799	0.562488	0.147395	0.879804	0.588816	0.461702	0.44259	0.541978	0.468871	0.515504	0.573309	0.616351	1
Sample 545	0.0131702	0.146358	0.0626724	0.287879	0.288565	0.0661698	0.0254685	0.652203	0.144072	0.629854	0.0387259	0.426811	0.731245	0.426024	0.491126	0.514913	0.481075	0.513039	0.529023	0.764728	1
Sample 546	0.225415	0.639252	0.262657	0.674242	0.52513	0.139698	0.826247	0	0.992492	0	0.016353	0.893299	0.167487	0.256484	0.114575	0.898016	0.0724695	0.99073	0	0.373558	1
Sample 547	0.0504402	0.156064	0.0252585	0.227273	0.381944	0.00848871	0.0688539	0.0232162	0.412659	0.0241276	0.00185299	0.994466	0.484445	0.056335	0.319416	0.675948	0.330116	0.663513	0.337211	0.21332	1
Sample 548	0.0602511	0.0347299	0.129034	0.968992	0.566619	0.106221	0.000517802	0.23153	0.0272561	0.470871	0.0127904	0.949286	0.904319	0.626595	0.375626	0.637275	0.376511	0.603229	0.398124	0.593622	1
Sample 549	0.0183404	0.053555	0.0817997	0.674419	0.640641	0.0838247	0.00296556	0.387262	0.0542365	0.351304	0.548028	0.694208	0.411626	0.321349	0.390562	0.574046	0.476208	0.449969	0.566697	0.531208	1
Sample 550	0.395017	0.590144	0.301102	0.862595	0.488014	0.238473	0.574166	0.378073	0.401079	0.400309	0.00281965	0.956862	0.393311	0.437006	0.426444	0.60719	0.363942	0.681174	0.238723	0.612574	1
Sample 551	0	0.231029	0.1269	0.927711	0.764954	0.335962	0.0573687	0.687238	0.313339	0.62704	0.779357	0.811564	0.720682	0.56794	0.403027	0.606557	0.378473	0.646381	0.326476	0.501352	1
Sample 552	0.140426	0.126921	0.0998761	0.769231	0.990161	0.943314	0.00456971	0.136001	0.0362671	0.150165	0.232167	0.988208	0.403498	0.431192	0.371062	0.632659	0.358919	0.639633	0.294127	0.663932	1
Sample 553	0.034564	0.165073	0.227978	0.816794	0.60227	0.209619	0.0283502	0.240517	0.204599	0.257831	0.547106	0.969143	0.369792	0.0854113	0.436984	0.563675	0.430053	0.584936	0.378919	0.247189	1
Sample 554	0.178808	0.121463	0.578642	0.982759	0.865155	0.344059	0.0234728	0.478716	0.0871231	0.487068	0.893376	0.896491	0.916023	0.453479	0.208533	0.788669	0.189663	0.848767	0.248083	0.520983	1
Sample 555	0.129294	0.230874	0.229886	0.78626	0.555487	0.35105	0.0900779	0.399626	0.102169	0.403318	0.0031579	0.991814	0.453141	0.171443	0.449333	0.559166	0.433824	0.595436	0.364439	0.453344	1
Sample 556	0.0519689	0.028987	0.447222	0.219697	0.267796	0.294407	0.00218007	0.783988	0.0129427	0.778425	0.63108	0.964527	0.933296	0.455164	0.438233	0.520086	0.547492	0.371931	0.624688	0.456869	1
Sample 557	0.11077	0.0982725	0.257376	0.503876	0.0964993	0.970547	0.00489696	0.71745	0.0330187	0.744112	0.0148762	0.980771	0.748985	0.320323	0.610474	0.386113	0.625521	0.351191	0.794366	0.169014	1
Sample 558	0.0616138	0.099108	0.408981	0.165289	0.464277	0.0885559	0.01359	0.610597	0.0616503	0.565121	0.101968	0.946816	0.59827	0.53433	0.469454	0.544764	0.457698	0.544012	0.378725	0.475899	1
Sample 559	0.218728	0.163379	0.616759	0.633588	0.410833	0.369343	0.0250098	0.578317	0.0812923	0.556001	0.00215932	0.800224	0.796033	0.535972	0.550031	0.46741	0.515382	0.554525	0.402541	0.363041	1
Sample 560	0.223162	0.250446	0.286518	0.0833333	0.490092	0.132721	0.135988	0.591505	0.292099	0.614757	0.0358151	0.998158	0.765455	0.288067	0.622422	0.391628	0.598692	0.401348	0.616988	0.598317	1
Sample 561	0.0204742	0.0417133	0.0172332	0.886364	0.764381	0.075406	0.00427962	0.456227	0.0850746	0.461346	0.399047	0.956041	0.585336	0.312915	0.521895	0.455895	0.560171	0.421636	0.646485	0.537031	1
Sample 562	0.161406	0.501258	0.0679154	0.280303	0.306826	0.0522013	0.227609	0.504991	0.415916	0.478455	0.0357714	0.960513	0.454573	0.470612	0.575519	0.434498	0.551873	0.464362	0.527633	0.76049	1
Sample 563	0.111129	0.285457	0.301595	0.295455	0.459424	0.0713319	0.191836	0.363169	0.332639	0.358216	0.00417328	0.984172	0.586427	0.146783	0.406614	0.610372	0.365592	0.674489	0.332083	0.523867	1
Sample 564	0.0584985	0.0758906	0.0256798	0.583333	0.384928	0.00252016	0.0177496	0.317324	0.147721	0.304947	0.00428122	0.948373	0.606594	0.0643433	0.247155	0.750935	0.257339	0.724656	0.308094	0.421092	1
Sample 565	0.0416676	0.064171	0.0612249	0.255814	0.476424	0.0668083	0.00194424	0.152413	0.0776559	0.415928	0.052206	0.987564	0.866516	0.60014	0.407548	0.601623	0.415304	0.566472	0.406321	0.602149	1
Sample 566	0.336139	0.340174	0.365996	0.984496	0.573313	0.167808	0.0570955	0.66174	0.295035	0.597859	0.832067	0.934262	0.552722	0.562924	0.0751105	0.906879	0.133141	0.750042	0.413593	0.763194	1
Sample 567	0.125042	0.264211	0.276136	0.305344	0.258353	0.33254	0.125021	0.3911	0.216478	0.379178	0.00732266	0.969885	0.603844	0.185769	0.343475	0.657001	0.360276	0.623032	0.371955	0.476872	1
Sample 568	0	0.525429	0.394188	0.963855	0.747678	0.125551	0.262155	0.33383	0.584169	0.365289	0.648829	0.884954	0.424676	0.417438	0.215967	0.776728	0.232255	0.757351	0.245542	0.555461	1
Sample 569	0.259057	0.25304	0.160422	0.769231	1	0.989179	0.0155455	0.157398	0.0742071	0.177937	0.615727	0.96933	0.399189	0.509694	0.386616	0.614948	0.37956	0.61593	0.326938	0.630514	1
Sample 570	0.445773	0.49832	0.404522	0.80916	0.710431	0.0920288	0.353359	0.43668	0.401569	0.506065	0.400057	0.684168	0.652685	0.49806	0.350095	0.651491	0.332653	0.711077	0.219014	0.302578	1
Sample 571	0.141012	0.385888	0.135525	0.517241	0.498622	0.0918983	0.180837	0.350832	0.23746	0.337867	0.0209313	0.978329	0.438367	0.428326	0.119939	0.859076	0.151793	0.835706	0.285074	0.463884	1
Sample 572	0.0579253	0.218067	0.226002	0.51145	0.394238	0.288457	0.0911385	0.348907	0.140728	0.356146	0.00702438	0.963194	0.413164	0.103529	0.313804	0.657546	0.384036	0.579391	0.464866	0.318428	1
Sample 573	0.288511	0.35492	0.363425	0.636364	0.319116	0.212382	0.151355	0.786251	0.169752	0.757638	0.00269711	0.986691	0.733932	0.600626	0.150594	0.821554	0.229926	0.705713	0.336678	0.558942	1
Sample 574	0.611954	0.471376	0.258334	0.503876	0.424006	0.183642	0.188851	0.69188	0.223457	0.721644	0.27966	0.977479	0.528252	0.7034	0.170613	0.776703	0.308344	0.565296	0.740598	0.0905213	1
Sample 575	0.163635	0.484863	0.328771	0.355372	0.602868	0.198305	0.163355	0.397006	0.404572	0.356755	0.224315	0.965542	0.348591	0.584957	0.35363	0.576919	0.509135	0.417166	0.502033	0.362544	1
Sample 576	0.297089	0.52839	0.609489	0.0839695	0.090575	0.217648	0.289396	0.52646	0.450216	0.445824	0.000564406	0.99868	0.414395	0.582514	0.417541	0.619035	0.329885	0.768992	0.186666	0.265644	1
Sample 577	0.0944316	0.189981	0.231938	0.916667	0.47528	0.133956	0.0842587	0.407359	0.310995	0.394569	0.000707687	0.998693	0.692716	0.170092	0.53406	0.499128	0.46554	0.572569	0.366768	0.623398	1
Sample 578	0.125195	0.125851	0.0617664	0.757576	0.593737	0.076792	0.0257579	0.514523	0.0922275	0.511668	0.000471296	0.994249	0.566074	0.421784	0.449186	0.535293	0.475626	0.509175	0.573351	0.616004	1
Sample 579	0.309938	0.17323	0.137495	0.977273	0.40708	0.112945	0.0195861	0.752001	0.0733553	0.73845	0.679689	0.978533	0.882773	0.606051	0.414996	0.591268	0.406555	0.582216	0.473646	0.885147	1
Sample 580	0.0504254	0.0332241	0.473759	0.810606	0.203989	0.08111	0.00450111	0.569949	0.0611378	0.538786	0.255426	0.954275	0.92437	0.0885134	0.464674	0.545661	0.44072	0.577414	0.469441	0.55586	1
Sample 581	0.0145799	0.018881	0.0156204	0.848485	0.398212	0.00586869	0.00119731	0.348734	0.0402573	0.356911	0.162513	0.973327	0.654989	0.0180261	0.338338	0.656981	0.349943	0.640053	0.373749	0.465727	1
Sample 582	0.0260377	0.0347975	0.0870724	0.255814	0.403414	0.0688474	0.000885698	0.250345	0.0295296	0.475259	0.00406077	0.993511	0.892757	0.613001	0.409674	0.59985	0.416939	0.563225	0.422181	0.622177	1
Sample 583	0.29933	0.294475	0.351368	0.984496	0.644405	0.186224	0.0436408	0.611091	0.247212	0.563694	0.831201	0.930873	0.539572	0.53869	0.198219	0.780972	0.258361	0.647347	0.460718	0.731987	1
Sample 584	0.125242	0.0704375	1	0.916031	0.668941	0.362028	0.0122392	0.504128	0.0701661	0.507223	0.196251	0.868299	0.916007	0.185955	0.348136	0.651918	0.367476	0.610894	0.399476	0.564081	1
Sample 585	0.19049	0.253548	0.618203	0.46988	0.612795	0.0999634	0.0792139	0.784757	0.216489	0.775366	0.448604	0.851256	0.743433	0.740166	0.143201	0.841663	0.17892	0.790475	0.289891	0.58469	1
Sample 586	0.0529296	0.070845	0.0310365	0.769231	0.63656	0.246958	0.00177007	0.106925	0.0108208	0.111834	0.000279156	0.999095	0.381762	0.373293	0.38425	0.618524	0.374987	0.622795	0.301495	0.656221	1
Sample 587	0.639147	0.617016	0.446515	0.984733	0.720443	0.077781	0.550401	0.545424	0.561553	0.611854	0.800595	0.953674	0.831214	0.673191	0.353064	0.661821	0.306789	0.757614	0.146331	0.428949	1
Sample 588	0.0213157	0.360341	0.130036	0.767241	0.546192	0.0310805	0.23248	0.259227	0.354856	0.261085	0.411616	0.846508	0.354309	0.241348	0.14803	0.84779	0.142181	0.867116	0.243654	0.455591	1
Sample 589	0.0459783	0.148397	0.262631	0.557252	0.566771	0.13973	0.05083	0.340731	0.126151	0.352578	0.306466	0.944495	0.462172	0.0740725	0.318632	0.665645	0.360186	0.619719	0.406765	0.374683	1
Sample 590	0.050372	0.149806	0.27893	0.636364	0.367779	0.194038	0.0340605	0.687499	0.128115	0.674623	0.0986068	0.928365	0.805183	0.466954	0.296509	0.666737	0.39296	0.539702	0.458477	0.49836	1
Sample 591	0.590135	0.240843	0.291977	0.27907	0.552562	0.110284	0.104243	0.718945	0.172397	0.782759	0.0174536	0.981934	0.738069	0.686722	0.218016	0.736697	0.340018	0.541293	0.757912	0.100872	1
Sample 592	0.10415	0.285126	0.30114	0.545455	0.646009	0.110727	0.0800831	0.467669	0.253616	0.448303	0.395569	0.94726	0.47497	0.457842	0.347031	0.601566	0.484128	0.404901	0.638749	0.341246	1
Sample 593	0.28293	0.554405	0.565057	0.175573	0.11984	0.293133	0.23914	0.425424	0.478117	0.369664	0.00144408	0.999591	0.371837	0.574104	0.412816	0.625185	0.321472	0.781547	0.158881	0.328812	1
Sample 594	0.0460548	0.114694	0.32238	0.939394	0.354757	0.0869081	0.0429828	0.449728	0.207164	0.445104	0.170969	0.964478	0.773452	0.122887	0.552899	0.478255	0.487473	0.548391	0.410502	0.565164	1
Sample 595	0.178104	0.126746	0.0813329	0.431818	0.577052	0.0535228	0.0260037	0.565952	0.13126	0.568057	0.329605	0.887959	0.586916	0.456755	0.413302	0.56565	0.453283	0.519664	0.584804	0.589412	1
Sample 596	0.0443944	0.0224572	0.0868328	0.583333	0.532829	0.103406	0.000767156	0.724575	0.00819109	0.716957	0.232793	0.675562	0.85235	0.43217	0.432796	0.570818	0.430956	0.550817	0.51693	0.805681	1
Sample 597	0.00590575	0.0138701	0.112202	0.954545	0.548229	0.14812	0.00140471	0.499697	0.0410172	0.474546	0.0990614	0.654486	0.885258	0.0430434	0.514902	0.502608	0.475371	0.553961	0.46819	0.540943	1
Sample 598	0.0118415	0.0135815	0.0382189	0.113636	0.39391	0.00839963	0.000594115	0.369314	0.0220064	0.378487	0.693362	0.988286	0.669965	0.017976	0.347727	0.645029	0.365147	0.620222	0.407244	0.401687	1
Sample 599	0.0126856	0.00569134	0.0928986	1	0.519773	0.0523601	3.97623e+09	0.266724	0.00383721	0.49334	1	0.827334	0.919478	0.596231	0.385186	0.626816	0.388144	0.589799	0.415567	0.599093	1
Sample 600	0.0136925	0.0428438	0.0873587	0.914729	0.674626	0.0652966	0.00294617	0.391204	0.0486793	0.356458	0.450031	0.792792	0.415948	0.320193	0.408735	0.553527	0.499723	0.425542	0.586675	0.525129	1
Sample 601	0.00970657	0.0166769	0.266031	0.862595	0.411371	0.263079	0.00216918	0.427663	0.039618	0.429985	0.0193235	0.712439	0.868111	0.0784384	0.409347	0.592609	0.420498	0.568407	0.414114	0.51775	1
Sample 602	0	0.182892	0.16448	0.915663	0.829678	0.367174	0.038491	0.708326	0.271617	0.667921	0.889195	0.922471	0.769082	0.595592	0.392463	0.613943	0.375403	0.643091	0.344427	0.444095	1
Sample 603	0.0493934	0.065097	0.0457566	0.769231	0.606089	0.267508	0.00177792	0.111375	0.0100721	0.115268	0.204104	0.995149	0.383145	0.370953	0.378242	0.627163	0.362555	0.638233	0.288634	0.653806	1
Sample 604	0.0382372	0.0310591	0.34145	0.931298	0.61731	0.183109	0.00182512	0.353575	0.0128845	0.390628	0.00318419	0.983896	0.533489	0.128972	0.420266	0.581614	0.409937	0.608512	0.360667	0.303541	1
Sample 605	0.0961634	0.0526871	0.185026	0.982759	0.54977	0.316753	0.00493026	0.484705	0.0505668	0.4761	0.819778	0.964132	0.820911	0.398478	0.25244	0.753503	0.215189	0.833267	0.251817	0.544081	1
Sample 606	0.101624	0.0648143	1	0.992366	0.668084	0.15834	0.0136709	0.452203	0.0697944	0.462028	0.528413	0.975017	0.594463	0.145113	0.385949	0.612836	0.3911	0.622632	0.372414	0.443795	1
Sample 607	0.0621578	0.0243002	0.714489	0.219697	0.163565	0.533993	0.00119819	0.802175	0.0227626	0.796294	0.0659106	0.968702	0.944414	0.423668	0.461518	0.49343	0.577826	0.337434	0.660101	0.434542	1
Sample 608	0.12845	0.0380829	0.439531	0.271318	0.481951	0.320892	0.00121298	0.728313	0.0243918	0.755811	0.00144742	0.999179	0.809729	0.333837	0.59081	0.408092	0.600774	0.379037	0.772908	0.184652	1
Sample 609	0.00686882	0.0777853	0.23178	0.975207	0.10441	0.521957	0.00831188	0.599956	0.0665707	0.549677	0.853455	0.577875	0.590687	0.425942	0.426665	0.577726	0.440001	0.536775	0.423788	0.478039	1
Sample 610	0.232531	0.216988	0.586411	0.160305	0.331961	0.396576	0.0328302	0.576581	0.102017	0.570149	0.00135869	0.999773	0.741767	0.54417	0.539995	0.478583	0.502189	0.569923	0.382743	0.412195	1
Sample 611	0.0278823	0.0497836	0.318655	0.659091	0.509262	0.0684333	0.0103964	0.474193	0.104958	0.483461	0.0371954	0.976695	0.879087	0.109103	0.436578	0.571486	0.422413	0.579271	0.427237	0.533166	1
Sample 612	0.0173274	0.0251524	0.0443599	0.651515	0.714013	0.0165867	0.00304421	0.474796	0.0490202	0.483015	0.401744	0.936775	0.596224	0.320595	0.50951	0.465681	0.553931	0.42267	0.654204	0.527751	1
Sample 613	0.263148	0.146009	0.122792	0.977273	0.4117	0.103338	0.0167182	0.7414	0.0655595	0.731867	0.0100965	0.984418	0.805414	0.579339	0.41858	0.585983	0.413639	0.573298	0.483685	0.877081	1
Sample 614	0.0235749	0.0126249	0.460722	0.810606	0.367621	0.0601802	0.00125516	0.539546	0.013992	0.510905	0.415042	0.978968	0.913932	0.06274	0.481779	0.530883	0.452441	0.570369	0.466143	0.547891	1
Sample 615	0.007194	0.0135671	0.0228504	0.810606	0.397368	0.00610231	0.0007413	0.342466	0.0400017	0.348874	0.00524958	0.983766	0.656949	0.0133573	0.32595	0.669953	0.336694	0.652628	0.36733	0.430462	1
Sample 616	0.0232449	0.0370773	0.075547	0.255814	0.382993	0.0878194	0.000887411	0.245291	0.0305634	0.473284	6.99656e+09	0.999975	0.889376	0.611891	0.409062	0.599816	0.417879	0.560825	0.42706	0.613188	1
Sample 617	0.249494	0.282044	0.279099	0.984496	0.605312	0.184227	0.0347614	0.580447	0.199169	0.526789	0.799065	0.940316	0.505819	0.505878	0.196269	0.779852	0.263992	0.636972	0.464509	0.747828	1
Sample 618	0.0669098	0.0430699	0.663074	0.916031	0.566661	0.321943	0.00675762	0.469627	0.0228447	0.473039	0.179746	0.911294	0.892187	0.131671	0.327369	0.673717	0.345084	0.634608	0.372928	0.548685	1
Sample 619	0.00648297	0.425468	0.391571	0.46988	0.762705	0.0956267	0.211629	0.385569	0.521517	0.429121	0.527973	0.860945	0.526727	0.476295	0.172412	0.814943	0.201368	0.778187	0.245724	0.532553	1
Sample 620	0.102323	0.137849	0.0734173	0.769231	0.760566	0.525964	0.00496421	0.104901	0.0229781	0.109489	0.0410105	0.99138	0.370965	0.405978	0.401799	0.600391	0.393387	0.605582	0.316969	0.643966	1
Sample 621	0.630412	0.628861	0.428042	0.984733	0.690613	0.0769708	0.577759	0.557416	0.571547	0.612231	0.794194	0.951905	0.811198	0.66528	0.339892	0.677217	0.287669	0.781778	0.117604	0.434442	1
Sample 622	0.0548936	0.323464	0.140119	0.724138	0.547	0.0261451	0.190944	0.292475	0.291665	0.297985	0.406942	0.851372	0.427716	0.261471	0.18194	0.817147	0.170498	0.841179	0.264412	0.468487	1
Sample 623	0.0498427	0.108413	0.264084	0.557252	0.404483	0.155415	0.0308046	0.389555	0.0645021	0.394917	0.00325795	0.985528	0.497891	0.0958377	0.329946	0.653119	0.37456	0.603601	0.429783	0.379429	1
Sample 624	0.0997343	0.173442	0.315017	0.636364	0.344314	0.179569	0.0423812	0.714432	0.113143	0.700869	0.570947	0.937985	0.810283	0.478289	0.27074	0.686819	0.379776	0.542857	0.4715	0.493488	1
Sample 625	0.707319	0.28207	0.304539	0.271318	0.55761	0.125658	0.119758	0.742791	0.191565	0.802163	0.0158062	0.983657	0.729445	0.776291	0.197289	0.752691	0.330239	0.54226	0.768875	0.0778963	1
Sample 626	0.0422179	0.342472	0.252826	0.958678	0.630385	0.10795	0.0943042	0.41329	0.323113	0.397286	0.527071	0.915523	0.404279	0.417841	0.343303	0.611578	0.463506	0.443752	0.567495	0.37315	1
Sample 627	0.259435	0.520788	0.603609	0.122137	0.0691595	0.308466	0.237338	0.45051	0.463096	0.38306	0.00140592	0.974399	0.394324	0.560149	0.421784	0.617528	0.327263	0.778708	0.161599	0.300371	1
Sample 628	0.0316213	0.125942	0.276159	0.909091	0.387398	0.0603758	0.0573561	0.370644	0.296313	0.386556	0.268697	0.969381	0.728232	0.104288	0.55077	0.480733	0.485412	0.549581	0.402523	0.570169	1
Sample 629	0.136721	0.135719	0.0672679	0.651515	0.503518	0.0859745	0.029599	0.542918	0.109291	0.538906	0.102676	0.960994	0.563508	0.429402	0.407513	0.568751	0.453798	0.514369	0.592564	0.579786	1
Sample 630	0.559182	0.307548	0.103972	0.977273	0.369781	0.132641	0.045167	0.77756	0.126796	0.768424	0.00593331	0.99121	0.747007	0.748341	0.382754	0.616763	0.391493	0.581974	0.492741	0.928624	1
Sample 631	0.251697	0.188639	0.276431	0.189394	0.332893	0.159367	0.0590685	0.770751	0.408607	0.731749	0.0122478	0.935595	0.958467	0.281712	0.488162	0.521241	0.471516	0.532082	0.528174	0.798998	1
Sample 632	0.00100148	0.00303494	0.00556408	0.621212	0.388546	0.00557123	6.90124e+09	0.362568	0.0145953	0.369124	0.0399356	0.706002	0.667378	0.00610062	0.355197	0.638311	0.370596	0.617507	0.399366	0.442789	1
Sample 633	0.0614158	0.0611949	0.0832381	0.248062	0.416562	0.0750093	0.00244809	0.259827	0.0428955	0.48513	0.00735555	0.993592	0.876338	0.627058	0.413462	0.594713	0.424047	0.553617	0.43171	0.655987	1
Sample 634	0.383683	0.365656	0.400424	0.984496	0.549396	0.169056	0.0656122	0.739959	0.385994	0.672282	0.831837	0.918925	0.620127	0.594226	0.105573	0.877169	0.1606	0.728246	0.436655	0.795748	1
Sample 635	0.0577	0.0363921	0.259312	0.305344	0.148015	0.208419	0.00667226	0.483979	0.0261001	0.478406	0.00562201	0.989584	0.89222	0.123101	0.456524	0.543312	0.47247	0.510066	0.480081	0.533601	1
Sample 636	0.0616142	0.289478	0.587252	0.963855	0.675671	0.213321	0.0873027	0.687738	0.29212	0.674295	0.45391	0.951541	0.676596	0.691976	0.31353	0.671265	0.348226	0.622875	0.443845	0.206084	1
Sample 637	0.252098	0.276824	0.0614267	0.769231	0.637858	0.277484	0.0211492	0.180034	0.0999023	0.20249	0.192769	0.958319	0.379401	0.505089	0.478714	0.52638	0.464601	0.537665	0.407367	0.563484	1
Sample 638	1	1	0.475121	0.854962	0.699814	0.157099	1	0.682511	0.817993	0.749857	0.845987	0.97884	0.836285	1	0.232528	0.779667	0.194126	0.857758	0.0951768	0.367021	1
Sample 639	0.221303	0.572898	0.132989	0.681034	0.540284	0.119767	0.424053	0.324935	0.352556	0.304343	0.00660298	0.846764	0.302576	0.481761	0.0924115	0.884222	0.136845	0.827083	0.317133	0.421838	1
Sample 640	0.145593	0.263547	0.13591	0.465649	0.614	0.432929	0.108907	0.360654	0.131126	0.374629	0.253308	0.967139	0.437733	0.0997394	0.424871	0.55978	0.461114	0.538692	0.430003	0.475392	1
Sample 641	0.459618	0.493465	0.344576	0.916667	0.318734	0.188023	0.327626	0.830707	0.260567	0.818062	9.11846e+09	0.999362	0.692031	0.696672	0.0635938	0.918221	0.124851	0.815972	0.248156	0.633784	1
Sample 642	0.334199	0.20901	0.277753	0.0930233	0.475291	0.109468	0.0583564	0.671869	0.1281	0.701948	0.0196192	0.983996	0.702521	0.4911	0.0780192	0.907305	0.130438	0.8064	0.499181	0.318481	1
Sample 643	0.77862	0.696765	0.489064	0.834711	0.809357	0.259607	0.365147	0.640018	0.348617	0.653542	0.7568	0.969728	0.73468	0.890141	0.148068	0.784313	0.31742	0.58513	0.42936	0.464186	1
Sample 644	0.344245	0.521391	0.573002	0.129771	0.176171	0.179293	0.288005	0.492763	0.446507	0.449374	0.243626	0.975651	0.626835	0.610522	0.47782	0.549148	0.412313	0.684235	0.25187	0.285736	1
Sample 645	0.0555492	0.0924967	0.488898	0.909091	0.444378	0.0612825	0.0337233	0.482094	0.151738	0.484997	0.167438	0.974648	0.833621	0.134458	0.582162	0.452442	0.510459	0.526882	0.437573	0.557919	1
Sample 646	0.608531	0.428742	0.0886168	0.234848	0.559936	0.225769	0.136815	0.730671	0.460853	0.742503	0.14609	0.73273	0.687137	0.741252	0.445759	0.525417	0.506213	0.437918	0.730947	0.372605	1
Sample 647	0.0248646	0.109182	0	0.992424	0.312887	0.120698	0.00999659	0.675122	0.0948464	0.657249	0.80595	0.864298	0.768269	0.277795	0.477059	0.532208	0.461892	0.530157	0.521965	0.802591	1
Sample 648	0	0.218685	0.191688	0.984848	0.430342	0.184551	0.0814308	0.221837	0.521719	0.209258	0.0121619	0.843579	0.54895	0	0.502345	0.521473	0.443517	0.60811	0.393352	0.222996	1
Sample 649	0.000712458	0.00180384	0.00332496	0.613636	0.414941	0.00878371	3.06091e+09	0.363669	0.0122196	0.37067	0.0243009	0.993606	0.668934	0.00571282	0.358073	0.635161	0.373701	0.615123	0.400165	0.443308	1
Sample 650	0.0024582	0.00504948	0.0394141	0.992248	0.594036	0.105132	3.29201e+09	0.243729	0.0130334	0.478804	0.138961	0.976219	0.916731	0.599507	0.386321	0.626961	0.385663	0.597129	0.396427	0.62062	1
Sample 651	0.0215349	0.0638731	0.13268	1	0.592748	0.0609002	0.00498417	0.395627	0.0515744	0.360507	0.599809	0.528365	0.406538	0.307259	0.43988	0.51862	0.539853	0.381857	0.627429	0.495898	1
Sample 652	0.0534352	0.0632137	0.305094	0.305344	0.669712	0.252829	0.0135918	0.426143	0.0562914	0.433829	0.0035499	0.987799	0.844081	0.119132	0.367079	0.63213	0.383813	0.605472	0.374278	0.537353	1
Sample 653	0	0.0994124	0.239665	1	0.559553	0.303349	0.0172655	0.853799	0.143866	0.813257	0.907207	0.875317	0.853017	0.6776	0.377567	0.62643	0.366052	0.645646	0.371544	0.466868	1
Sample 654	0.119733	0.130733	0.0979944	0.769231	0.663119	0.288552	0.00526184	0.140574	0.0409136	0.154298	0.192075	0.970494	0.38687	0.417499	0.405997	0.600658	0.387776	0.614658	0.320384	0.625504	1
Sample 655	0.245395	0.510288	0.281055	0.877863	0.770754	0.234615	0.217347	0.140108	0.409459	0.18363	0.33499	0.98358	0.127586	0.283313	0.578962	0.426189	0.567177	0.442208	0.525603	0.195791	1
Sample 656	0.185378	0.142814	0.35695	0.982759	0.620277	0.14679	0.0304531	0.501117	0.111813	0.501056	0.747813	0.829067	0.877544	0.457852	0.220277	0.779515	0.194663	0.849159	0.246985	0.51175	1
Sample 657	0.102573	0.142735	0.395302	0.732824	0.48647	0.481871	0.0413309	0.416119	0.0634514	0.423398	0.0108318	0.928833	0.508467	0.146015	0.396588	0.597527	0.411374	0.597879	0.403146	0.369211	1
Sample 658	0.0342771	0.0209405	0.368555	0.575758	0.27405	0.226501	0.00149276	0.771807	0.00902041	0.764034	0.597393	0.969859	0.931021	0.452083	0.450829	0.508947	0.556747	0.365976	0.623226	0.454878	1
Sample 659	0.0335885	0.0183254	0.340988	1	0.373764	0.165469	0.000559126	0.703755	0.00963843	0.73079	1	0.663053	0.803989	0.193229	0.624809	0.379104	0.622782	0.366536	0.770364	0.198276	1
Sample 660	0.0834537	0.179798	0.397188	0.983471	0.372338	0.31329	0.0191689	0.5975	0.0951827	0.540581	0.902969	0.965078	0.546261	0.474801	0.588643	0.422551	0.586125	0.39018	0.571341	0.373129	1
Sample 661	0.113996	0.0334508	0.731247	0.519084	0.30086	0.126301	0.00559033	0.616174	0.0342043	0.589249	0.00096788	0.998071	0.872114	0.473768	0.520105	0.500933	0.476587	0.595084	0.365387	0.426533	1
Sample 662	0.0110164	0.0360448	0.240066	0.704545	0.516679	0.0673909	0.00702538	0.457928	0.116787	0.468857	0.156962	0.96659	0.881516	0.0825389	0.389771	0.61626	0.378613	0.624992	0.370371	0.561613	1
Sample 663	0.216748	0.146772	0.0788008	0.242424	0.798507	0.403579	0.0156296	0.553225	0.111869	0.566401	0.124991	0.863478	0.636573	0.482297	0.488275	0.483173	0.543171	0.419371	0.690795	0.459194	1
Sample 664	0.352623	0.26906	0.061789	0.583333	0.40899	0.109175	0.0472269	0.706057	0.119237	0.702133	0.0904781	0.991353	0.720736	0.608425	0.430601	0.572869	0.429513	0.552395	0.507816	0.917469	1
Sample 665	0.0271414	0.0766683	0.206234	0.931818	0.420703	0.145918	0.0128283	0.465345	0.114735	0.438579	0.00355891	0.967249	0.812133	0.0661634	0.492709	0.525327	0.451382	0.579185	0.450039	0.473083	1
Sample 666	0.00139087	0.00668438	0.000485563	0.613636	0.404067	0.0104814	0.000173427	0.345656	0.0293578	0.35327	0.037226	0.975325	0.662404	0.00441393	0.353156	0.641416	0.3659	0.624983	0.385868	0.449145	1
Sample 667	0.0602186	0.0686116	0.0739097	0.248062	0.424146	0.0734275	0.00281838	0.235235	0.0506384	0.468619	0.00316837	0.99603	0.867984	0.626582	0.413984	0.594824	0.422505	0.558547	0.417449	0.668525	1
Sample 668	0.326233	0.305417	0.315271	0.984496	0.526664	0.16792	0.0449147	0.709875	0.33559	0.639426	0.368543	0.936318	0.48662	0.556402	0.134769	0.841142	0.206362	0.674185	0.481201	0.782358	1
Sample 669	0.0261628	0.00944512	0.460141	0.496183	0.719051	0.369127	0.00100654	0.445946	0.0106982	0.448067	0.0148378	0.983747	0.898901	0.0937526	0.393489	0.604632	0.413394	0.570846	0.413698	0.537808	1
Sample 670	0	0.483806	0.524381	0.963855	0.675423	0.206988	0.185115	0.486702	0.480306	0.473387	0.863601	0.936297	0.466526	0.473424	0.327846	0.657032	0.361323	0.613142	0.426795	0.176721	1
Sample 671	0.371832	0.420356	0.0749394	0.769231	0.649587	0.286313	0.0470662	0.208199	0.148906	0.239175	0.184807	0.96287	0.365344	0.584321	0.524018	0.481742	0.508223	0.496877	0.454591	0.522927	1
Sample 672	0.585633	0.615245	0.431213	0.946565	0.750034	0.163538	0.418971	0.482494	0.456888	0.543236	0.782722	0.974038	0.697499	0.624725	0.378052	0.639637	0.332245	0.715618	0.231384	0.264765	1
Sample 673	0.279324	0.544543	0.137894	0.681034	0.530866	0.166166	0.354926	0.388017	0.27474	0.3662	0.00211875	0.844908	0.389409	0.520375	0.0941582	0.879591	0.144636	0.817038	0.33306	0.402402	1
Sample 674	0.113528	0.229209	0.239635	0.335878	0.427655	0.334272	0.085113	0.372954	0.115681	0.378338	0.245248	0.979156	0.44335	0.0854494	0.446824	0.531944	0.495762	0.497821	0.483753	0.405555	1
Sample 675	0.472982	0.528143	0.339267	0.636364	0.313837	0.181525	0.365417	0.836137	0.273999	0.812049	0.000920753	0.996143	0.663653	0.704174	0.0271353	0.95382	0.0905893	0.847669	0.224304	0.649248	1
Sample 676	0.3294	0.209352	0.273818	0.0930233	0.481671	0.113985	0.0586519	0.66631	0.130599	0.696331	0.0627462	0.9808	0.700978	0.487432	0.0912916	0.89431	0.142666	0.794865	0.5076	0.309129	1
Sample 677	0.590503	0.613007	0.43892	0.975207	0.723167	0.23401	0.273993	0.604385	0.291339	0.59343	0.092482	0.992404	0.436784	0.796789	0.306318	0.63915	0.442922	0.477386	0.505659	0.39118	1
Sample 678	0.372729	0.557538	0.580262	0.122137	0.172153	0.175591	0.342381	0.534563	0.470332	0.481871	0.19849	0.948693	0.61893	0.627439	0.466898	0.563842	0.392502	0.706557	0.237232	0.271633	1
Sample 679	0.0250302	0.0926728	0.248473	0.848485	0.427273	0.00462917	0.0415933	0.400899	0.246673	0.411845	0.169354	0.90251	0.786543	0.0916373	0.533226	0.499694	0.464598	0.573793	0.372729	0.591371	1
Sample 680	0.823872	0.595295	0.0858098	0.234848	0.61475	0.268121	0.23975	0.773826	0.584611	0.796738	0.13971	0.762565	0.701547	0.883585	0.418736	0.54601	0.495968	0.429324	0.775299	0.294422	1
Sample 681	0.57342	0.395727	0.13878	0.280303	0.468938	0.0488673	0.131626	0.67517	0.203122	0.700121	0.716186	0.979094	0.908762	0.75647	0.444201	0.559051	0.439176	0.556257	0.477409	0.892969	1
Sample 682	0.0376599	0.0201307	0.517186	0.840909	0.412769	0.034874	0.00258285	0.553264	0.0374093	0.525594	0.496512	0.95142	0.925246	0.07626	0.4824	0.529142	0.455896	0.564637	0.473974	0.555442	1
Sample 683	0.00623142	0.0146908	0.0140092	0.545455	0.378844	0.0083647	0.000586684	0.341263	0.0398421	0.346612	0.0154207	0.995514	0.654579	0.0124007	0.336002	0.660648	0.345052	0.645991	0.367891	0.450185	1
Sample 684	0.196461	0.0887472	0.195237	1	0.492805	0.0291254	0.00666764	0.394752	0.107484	0.587955	0.764489	0.966759	0.96599	0.680718	0.433734	0.569926	0.454752	0.514278	0.497257	0.582566	1
Sample 685	0.343782	0.322977	0.271275	0.976744	0.550559	0.171958	0.0461201	0.715005	0.346954	0.648401	0.331678	0.935615	0.474389	0.567956	0.141076	0.841827	0.196355	0.695645	0.447129	0.906779	1
Sample 686	0.201255	0.15813	0.313536	0.290076	0.38766	0.0975112	0.0597824	0.539298	0.155316	0.53533	0.00269925	0.993839	0.863292	0.256692	0.436124	0.576679	0.425694	0.570754	0.419382	0.599916	1
Sample 687	0	0.371512	0.481601	0.963855	0.670318	0.188113	0.124928	0.56451	0.390493	0.564472	0.897503	0.923241	0.579432	0.48794	0.352913	0.637949	0.372557	0.612712	0.419083	0.273281	1
Sample 688	0.122727	0.109589	0.0324062	0.769231	0.55594	0.0617979	0.00679201	0.168744	0.0741724	0.188832	0.7678	0.70059	0.419346	0.41948	0.417628	0.587375	0.40495	0.593025	0.346989	0.63934	1
Sample 689	0.562175	0.549844	0.544926	0.992366	0.734088	0.0461835	0.506176	0.510029	0.517972	0.578194	0.434449	0.971745	0.799971	0.60348	0.344058	0.658524	0.324482	0.719374	0.227505	0.230118	1
Sample 690	0.190243	0.373553	0.163703	0.724138	0.50868	0.120689	0.176606	0.41081	0.182537	0.39523	0.0397946	0.983444	0.498781	0.461089	0.0808455	0.906355	0.0994714	0.881332	0.280545	0.44659	1
Sample 691	0.040587	0.192398	0.0970064	0.435115	0.313273	0.21932	0.09243	0.338025	0.160766	0.340147	0.254621	0.960338	0.422059	0.0619009	0.391257	0.590525	0.432207	0.567661	0.402426	0.407708	1
Sample 692	0.202842	0.288567	0.320958	0.606061	0.27014	0.219924	0.0961196	0.775524	0.134685	0.747225	0.00260515	0.989512	0.751738	0.552538	0.230208	0.743054	0.308321	0.627797	0.394875	0.557492	1
Sample 693	0.679967	0.239683	0.34829	0.325581	0.479486	0.141072	0.0709835	0.833153	0.208786	0.875651	0.00572739	0.995393	0.762069	0.755385	0.226694	0.74261	0.315234	0.588387	0.712346	0.165749	1
Sample 694	0.428462	0.3637	0.441604	0.92562	0.73646	0.287899	0.098373	0.652939	0.167622	0.627809	0.00920842	0.992513	0.556294	0.716377	0.179268	0.771577	0.302563	0.630691	0.37543	0.446924	1
Sample 695	0.405077	0.50238	0.698119	0.129771	0.241687	0.105895	0.247545	0.539514	0.382305	0.515447	0.00263325	0.980246	0.701438	0.646652	0.502383	0.518724	0.449649	0.644737	0.285826	0.316716	1
Sample 696	0.0140084	0.101177	0.295826	0.916667	0.282763	0.0405527	0.0465144	0.42673	0.250242	0.413631	0.756245	0.950832	0.752187	0.0295387	0.57099	0.463982	0.497973	0.541043	0.415192	0.543719	1
Sample 697	0.718397	0.723719	0.0490005	0.234848	0.184268	0.621502	0.413182	0.946123	0.863894	0.946303	0.0924834	0.724048	0.746711	0.81387	0.47795	0.488354	0.553841	0.360962	0.883407	0.116113	1
Sample 698	0.0179379	0.0741353	0.0538799	0.295455	0.359898	0.0200066	0.00807928	0.681824	0.0813012	0.666153	0.0716435	0.629232	0.79787	0.418041	0.449819	0.555289	0.443211	0.545684	0.506584	0.808077	1
Sample 699	0.00294614	0.00636471	0.249725	0.984848	0.324146	0.0362805	0.000717596	0.509492	0.0233139	0.484652	0.350005	0.424678	0.893449	0.0429386	0.49846	0.51895	0.45925	0.568528	0.462255	0.536702	1
Sample 700	0	0.00412248	0.00826923	0.371212	0.402042	0.00338245	9.96758e+09	0.351673	0.0236092	0.358863	0.197038	0.863243	0.66503	0.00505521	0.360329	0.630951	0.380638	0.604484	0.414591	0.42606	1
Sample 701	0.00998424	0.00377143	0.102921	0.511628	0.493044	0.0461139	2.24418e+09	0.267319	0.00252364	0.493655	0.261727	0.919959	0.920629	0.604943	0.393442	0.617607	0.398508	0.578125	0.427545	0.594295	1
Sample 702	0.00497655	0.106944	0	1	0.633396	0.0807112	0.012275	0.326384	0.130722	0.298934	0.713798	0.46562	0.363769	0.272816	0.437878	0.523247	0.530752	0.39822	0.595853	0.50153	1
Sample 703	0.0637087	0.0820794	0.19415	0.290076	0.445157	0.0224067	0.0280842	0.430367	0.076541	0.43606	0.0339429	0.995572	0.825665	0.128693	0.397545	0.599295	0.418026	0.5702	0.404365	0.537867	1
Sample 704	0	0.0247181	0.252578	0.963855	0.622396	0.253537	0.00505341	0.909463	0.0796628	0.880059	0.894322	0.824813	0.928119	0.747739	0.371535	0.632557	0.360462	0.64956	0.377331	0.480818	1
Sample 705	0.0237411	0.0249343	0.0224705	0.423077	0.534777	0.0393539	0.000781012	0.113605	0.00470271	0.121431	0.30641	0.930401	0.394595	0.353978	0.380734	0.625652	0.363594	0.637331	0.29113	0.629488	1
Sample 706	0.0434329	0.0938703	0.246956	0.954198	0.658111	0.102245	0.0148056	0.313349	0.0882247	0.341749	0.474952	0.912369	0.462401	0.0652491	0.464938	0.538876	0.452634	0.563531	0.401964	0.319125	1
Sample 707	0.105699	0.0607415	0.338832	0.689655	0.510152	0.00567314	0.0135755	0.485768	0.0674585	0.480322	0.494457	0.922494	0.818879	0.404824	0.26624	0.738843	0.227978	0.826934	0.249607	0.529454	1
Sample 708	0.0186124	0.0111293	0.366936	0.427481	0.444093	0.329635	0.00118608	0.405513	0.0061601	0.41483	0.00780277	0.945802	0.556023	0.0661192	0.361393	0.633952	0.374073	0.633483	0.366231	0.414842	1
Sample 709	0.0125291	0.0170582	0.391342	0.606061	0.272152	0.110599	0.00131524	0.762646	0.0149857	0.753149	0.625287	0.902803	0.921901	0.426712	0.455989	0.505382	0.558571	0.365783	0.621974	0.45098	1
Sample 710	0.0722083	0.0187493	0.312494	0.186047	0.4517	0.0242721	0.00127326	0.72348	0.0227461	0.753617	0.00649991	0.959604	0.813445	0.290849	0.611051	0.390967	0.614834	0.36721	0.780555	0.184904	1
Sample 711	0.0181512	0	0.328896	0.809917	0.65408	0.243916	0	0.624897	0	0.585752	0.612424	0.953515	0.654905	0.512762	0.431942	0.566	0.463062	0.493772	0.499596	0.439778	1
Sample 712	0.119932	0.0399211	0.918116	0.625954	0.235031	0.222176	0.00410035	0.623528	0.0353021	0.595698	0.130954	0.994058	0.884037	0.477293	0.526683	0.492979	0.486241	0.584826	0.374802	0.419706	1
Sample 713	0.00123067	0.0075986	0.266612	0.734848	0.587822	0.0412126	0.00152487	0.483293	0.0629274	0.495302	0.415354	0.965644	0.925021	0.0669772	0.416699	0.58904	0.406649	0.594119	0.414231	0.529677	1
Sample 714	0.174634	0.128432	0.0472343	0.242424	0.62051	0.172017	0.0158015	0.554619	0.111802	0.565863	0.0775643	0.365181	0.62611	0.454461	0.550027	0.416668	0.615782	0.339672	0.763037	0.421264	1
Sample 715	0.523146	0.454433	0.117822	0.280303	0.44379	0.0300388	0.194904	0.636015	0.267784	0.642733	0.679547	0.98304	0.889729	0.727769	0.464808	0.538237	0.458515	0.542205	0.477102	0.887299	1
Sample 716	0.0182971	0.00859558	0.45097	0.840909	0.311597	0.0945714	0.000739847	0.535832	0.0080781	0.507818	0.00338414	0.992171	0.909846	0.0576738	0.483063	0.530705	0.451495	0.572159	0.464741	0.543233	1
Sample 717	0.00176233	0.0145673	0.00960976	0.583333	0.394639	0.00763664	0.000718383	0.311128	0.0629197	0.318951	0.0156271	0.984996	0.651295	0.00795936	0.336217	0.659543	0.347294	0.642829	0.368819	0.439293	1
Sample 718	0.189213	0.0896667	0.180164	0.860465	0.482114	0.0320299	0.00685697	0.401128	0.107086	0.586295	0.714577	0.968761	0.964051	0.677838	0.441377	0.560683	0.466056	0.500203	0.514115	0.568779	1
Sample 719	0.243136	0.281787	0.197484	0.426357	0.467213	0.17683	0.0371479	0.623886	0.230624	0.553973	0.0127369	0.966186	0.410118	0.501692	0.168268	0.810427	0.233016	0.657947	0.460098	0.899022	1
Sample 720	0.120193	0.078109	0.348581	0.931298	0.568636	0.203635	0.0182522	0.502766	0.0784797	0.507221	0.0015919	0.990795	0.897782	0.181256	0.403556	0.605164	0.400831	0.596263	0.383085	0.604636	1
Sample 721	0	0.506025	0.444699	0.963855	0.662328	0.20184	0.204418	0.436987	0.518838	0.430365	0.897337	0.911004	0.444185	0.375418	0.361197	0.629843	0.380064	0.606894	0.407821	0.257867	1
Sample 722	0.145206	0.141272	0.0390228	0.769231	0.567411	0.0590625	0.0100293	0.169024	0.0812299	0.19265	0.748366	0.670391	0.411723	0.434355	0.437669	0.567731	0.42439	0.57491	0.364961	0.602767	1
Sample 723	0.467396	0.487073	0.501004	0.977099	0.726378	0.0558562	0.372167	0.454123	0.42572	0.529692	0.393773	0.97585	0.73199	0.517643	0.375557	0.631182	0.348058	0.698558	0.240075	0.251195	1
Sample 724	0.24178	0.346351	0.169346	0.982759	0.549063	0.18562	0.128269	0.443523	0.140386	0.436352	0.114238	0.964075	0.578192	0.495389	0.128555	0.861053	0.140577	0.849063	0.299093	0.444858	1
Sample 725	0.035156	0.20995	0.110969	0.435115	0.269793	0.251999	0.106136	0.333617	0.172182	0.335288	0.257026	0.959384	0.403735	0.062647	0.378016	0.599115	0.429554	0.562394	0.419261	0.383501	1
Sample 726	0.203614	0.325837	0.316925	0.606061	0.246442	0.249933	0.110282	0.761209	0.149348	0.730327	0.0043777	0.983166	0.712987	0.552971	0.19891	0.775088	0.275883	0.659302	0.369771	0.569058	1
Sample 727	0.733489	0.258692	0.343165	0.317829	0.470068	0.125892	0.0865748	0.850544	0.233434	0.892862	0.00581871	0.994597	0.757963	0.796295	0.226208	0.741479	0.319516	0.577527	0.730957	0.143026	1
Sample 728	0.446613	0.380408	0.440179	0.92562	0.740715	0.325001	0.0957448	0.649978	0.161944	0.612868	0.0114166	0.990374	0.551461	0.725384	0.180816	0.769862	0.305001	0.626539	0.379984	0.440567	1
Sample 729	0.407087	0.504279	0.667498	0.122137	0.208199	0.115342	0.297637	0.583105	0.419217	0.554392	0.0463375	0.970378	0.721883	0.647846	0.498039	0.525464	0.439493	0.656801	0.280603	0.295786	1
Sample 730	0.00935988	0.119292	0.213297	0.916667	0.290153	0.0405355	0.0556572	0.376253	0.321725	0.366924	0.752049	0.915272	0.707829	0.00393881	0.548982	0.484013	0.480148	0.557081	0.394207	0.545235	1
Sample 731	0.890041	0.867599	0.0487792	0.234848	0.117806	0.784856	0.479773	1	0.963514	1	0.0932675	0.669696	0.78952	0.927321	0.512679	0.442442	0.616207	0.272669	1	0	1
Sample 732	0.377961	0.191102	0.128902	0.977273	0.443587	0.111778	0.023463	0.766786	0.0905478	0.759348	0.679398	0.978159	0.886009	0.644884	0.414721	0.589659	0.410405	0.575983	0.481511	0.910417	1
Sample 733	0.0336426	0.0248494	0.414609	0.818182	0.338492	0.0646877	0.00305594	0.550362	0.0345377	0.522444	0.265195	0.979233	0.917399	0.0724039	0.467587	0.542713	0.443253	0.576104	0.466742	0.550781	1
Sample 734	0.0191665	0.0613062	0.0199813	0.583333	0.40469	0.00526279	0.0106098	0.171718	0.199803	0.191293	0.0665128	0.951481	0.597208	0.0252555	0.266578	0.741418	0.250329	0.756544	0.237347	0.449495	1
Sample 735	0.0508551	0.0475651	0.0895548	0.248062	0.419947	0.0623467	0.00164774	0.270428	0.034298	0.490406	0.00619199	0.989779	0.887404	0.622862	0.417253	0.590677	0.42793	0.550866	0.432533	0.646923	1
Sample 736	0.355794	0.356528	0.205997	0.976744	0.520217	0.140508	0.0713296	0.708671	0.341437	0.631724	0.0129523	0.97196	0.437747	0.575865	0.0964316	0.880247	0.162379	0.727313	0.408348	1	1
Sample 737	0.0467671	0.0336284	0.429095	0.618321	0.220667	0.293939	0.00579019	0.472501	0.0185508	0.469816	0.128909	0.962653	0.883947	0.112927	0.392995	0.606681	0.411374	0.569099	0.429835	0.531204	1
Sample 738	0.183933	0.252703	0.658224	0.951807	0.581417	0.272875	0.0624424	0.79958	0.205591	0.775698	0.455643	0.978134	0.742721	0.783624	0.30321	0.676216	0.34989	0.610533	0.48824	0.0946522	1
Sample 739	0.0636363	0.179971	0.011787	0.4	0.568603	0.0789492	0.0165259	0.06066	0.0768942	0.0547617	0.00365909	0.92837	0.318748	0.380378	0.326101	0.686168	0.294104	0.719398	0.17348	0.735186	1
Sample 740	0.583793	0.556889	0.516944	0.992366	0.662692	0.0367575	0.50279	0.593337	0.565523	0.636201	0.446202	0.954657	0.837445	0.623059	0.388062	0.631614	0.331953	0.733693	0.188329	0.348514	1
Sample 741	0.168351	0.42872	0.138264	0.681034	0.507757	0.144471	0.22125	0.366951	0.241159	0.349075	1.09132e+09	0.974308	0.415712	0.44652	0.125903	0.855273	0.155138	0.828127	0.303399	0.424312	1
Sample 742	0.0807012	0.17419	0.192781	0.389313	0.297233	0.220551	0.0669848	0.396815	0.0908184	0.397014	0.010485	0.982388	0.465487	0.125202	0.390935	0.587682	0.441576	0.543799	0.467561	0.376751	1
Sample 743	0.171849	0.283152	0.302445	0.606061	0.173308	0.324297	0.0784059	0.773749	0.121241	0.745961	0.00295918	0.988266	0.738618	0.535141	0.278458	0.685898	0.374309	0.555247	0.456171	0.522115	1
Sample 744	0.511936	0.257542	0.272899	0.310078	0.498037	0.133415	0.092747	0.700339	0.155178	0.726099	0.0654027	0.982691	0.70252	0.626952	0.209526	0.754294	0.310105	0.589363	0.700746	0.125942	1
Sample 745	0.438661	0.566711	0.438046	0.446281	0.734685	0.205746	0.247731	0.483803	0.319696	0.483985	0.0117339	0.993103	0.405957	0.721438	0.070498	0.836863	0.283907	0.612859	0.364077	0.450768	1
Sample 746	0.351885	0.630538	0.484157	0.122137	0.137036	0.250608	0.316959	0.397147	0.535023	0.36668	0.0149939	0.936728	0.333157	0.615059	0.427744	0.607481	0.34208	0.762695	0.16608	0.348152	1
Sample 747	0.0446106	0.11609	0.315407	0.916667	0.312227	0.0973826	0.0451547	0.457657	0.192801	0.461214	0.212291	0.976885	0.768371	0.124434	0.586995	0.448946	0.510931	0.531797	0.421825	0.559547	1
Sample 748	0.129473	0.108887	0.0697604	0.909091	0.551438	0.0690778	0.0187527	0.544702	0.0915368	0.542883	0.170473	0.969208	0.580275	0.424612	0.401926	0.574249	0.446429	0.527935	0.567722	0.617461	1
Sample 749	0.0758186	0.192982	0.0440219	0.537879	0.367735	0.132037	0.0261174	0.644296	0.150598	0.624154	0.00662265	0.996055	0.707654	0.472394	0.439802	0.559629	0.446893	0.531209	0.531677	0.77814	1
Sample 750	0.0472088	0.0345159	0.391923	0.840909	0.288949	0.0948705	0.0036916	0.563246	0.0516913	0.533635	0.00408483	0.729654	0.90588	0.0854259	0.527154	0.488272	0.493219	0.529724	0.503269	0.558723	1
Sample 751	0.0445082	0.041263	0.00628713	0.0833333	0.410968	0.0124224	0.00439585	0.361974	0.0630013	0.376684	0.000754317	0.99418	0.645817	0.0504399	0.486028	0.497232	0.519828	0.466175	0.536568	0.403827	1
Sample 752	0.0347587	0.05364	0.0863414	0.96124	0.50103	0.0559335	0.00191425	0.181276	0.0613018	0.438543	0.788535	0.920107	0.875486	0.586187	0.37706	0.635969	0.377685	0.602066	0.39423	0.615149	1
Sample 753	0.134874	0.36113	0.191484	0.550388	0.569054	0.190547	0.0539809	0.361256	0.165694	0.317714	0.00135436	0.994746	0.275319	0.430414	0.267738	0.690119	0.371867	0.537873	0.479348	0.625432	1
Sample 754	0.467479	0.6291	0.271952	0.137405	0.521055	0.354043	0.495181	0.351277	0.396303	0.361892	0.00274992	0.963365	0.414919	0.504439	0.60802	0.385298	0.62859	0.361956	0.593844	0.377298	1
Sample 755	0.382892	0.444579	0.424449	1	0.815766	0.176561	0.188988	0.518143	0.40672	0.575761	0.455081	0.982328	0.597209	0.567254	0.209656	0.773442	0.247759	0.727641	0.291932	0.836108	1
Sample 756	0.00881915	0.0077625	0.0100813	0.915385	0.567234	0.0272631	0.00029352	0.106239	0.00148053	0.11239	0.438949	0.964777	0.393485	0.336125	0.361749	0.643789	0.346485	0.651987	0.275939	0.680993	1
Sample 757	0.326234	0.387284	0.340627	0.541985	0.596571	0.123945	0.206473	0.46687	0.305453	0.486005	0.757413	0.971535	0.340948	0.0572842	0.478253	0.570619	0.373066	0.683115	0.276548	0.494265	1
Sample 758	0.0476955	0.0781926	0.131338	0.672414	0.513678	0.289328	0.00885763	0.432373	0.0324766	0.420833	0.00785924	0.997406	0.698397	0.366221	0.18335	0.812852	0.164638	0.875534	0.219229	0.52161	1
Sample 759	0.353406	0.535175	0.156902	0	0.662004	0.31771	0.415864	0.383045	0.228272	0.407719	0.00335447	0.998507	0.36084	0.384706	0.319319	0.706743	0.252801	0.834782	0	0.768942	1
Sample 760	0.605427	0.437172	0.527371	0.636364	0.859958	0.538783	0.186804	0.850064	0.214403	0.860178	0.0317863	0.978422	0.839806	0.778518	0.838065	0.144552	0.882356	0.103148	0.778005	0.434494	1
Sample 761	0.688565	0.24687	0.341317	0.937984	0.295964	0.173806	0.0698661	0.922751	0.264546	0.933666	0.847155	0.809581	0.905091	0.761957	0.502445	0.492433	0.528283	0.427873	0.781881	0.140806	1
Sample 762	0.392939	0.405119	0.433178	0.471074	0.468885	0.162953	0.134374	0.693732	0.204115	0.643263	0.0023216	0.997545	0.509247	0.698749	0.595801	0.471807	0.488108	0.522501	0.474594	0.454747	1
Sample 763	0.626091	0.425778	0.482561	0.427481	0.315443	0.126084	0.175648	0.847442	0.53211	0.823817	0.0024615	0.993982	0.794721	0.777921	0.597695	0.4345	0.533378	0.548278	0.416585	0.509928	1
Sample 764	0.0743036	0.121224	0.243071	0.409091	0.448051	0.0589931	0.0570172	0.485409	0.180874	0.497625	0.123594	0.982833	0.803266	0.126673	0.510632	0.480025	0.531572	0.453889	0.55369	0.581472	1
Sample 765	0.211254	0.480738	0.0381123	0.916667	0.605892	0.0636757	0.293116	0.333093	0.490769	0.312914	0.322692	0.961608	0.34032	0.472461	0.983773	0.00132033	1	0	0.987762	0.247775	1
Sample 766	0.158882	0.0436594	1	0.893939	0.722383	0.129491	0.00392767	0.74102	0.0356962	0.744871	0.623757	0.86717	0.91333	0.519814	0.412048	0.590587	0.4124	0.568325	0.50116	0.818566	1
Sample 767	0.0248126	0.0424065	0.306656	0.840909	0.423305	0.102181	0.00518657	0.502115	0.0483562	0.476184	0.00419982	0.938109	0.864075	0.063928	0.488965	0.524409	0.458503	0.563832	0.47139	0.514512	1
Sample 768	0.049321	0.0445146	0.020636	0.712121	0.374681	0.0106753	0.00436018	0.440366	0.0837304	0.450048	0.0049189	0.96728	0.644845	0.0552228	0.348911	0.642519	0.37064	0.609101	0.427431	0.446568	1
Sample 769	0.02165	0.0332131	0.0979045	0.325581	0.521361	0.0728682	0.000670937	0.199096	0.0421823	0.451828	0.00113452	0.98806	0.892983	0.611257	0.390386	0.621672	0.393272	0.585148	0.416801	0.530071	1
Sample 770	0.0609502	0.0500718	0.41488	0.883721	0.682488	0.0576881	0.00354279	0.453932	0.0403596	0.419326	0.694792	0.0420286	0.478005	0.381744	0.394128	0.564881	0.48995	0.437149	0.580208	0.52889	1
Sample 771	0.488329	0.662935	0.288139	0.305344	0.375825	0.360993	0.561163	0.53472	0.412547	0.556855	0.00209484	0.995156	0.384714	0.523842	0.25595	0.749267	0.266508	0.716722	0.301945	0.650545	1
Sample 772	0.0425893	0.0306298	0.285941	0.987952	0.539985	0.431221	0.00337445	0.929728	0.0614749	0.900873	0.887619	0.976613	0.932324	0.750298	0.381359	0.62227	0.37057	0.640865	0.382698	0.509866	1
Sample 773	0.00248614	0	0.00957434	0.953846	0.513502	0.0555163	0	0.10551	0.000450925	0.109973	0.00474266	0.979733	0.394338	0.339913	0.357734	0.648127	0.341571	0.657315	0.272218	0.650415	1
Sample 774	0.168352	0.113854	0.554868	0.954198	0.564606	0.144274	0.0196966	0.460814	0.165789	0.499269	0.664873	0.930267	0.621243	0.246812	0.416618	0.584437	0.410213	0.601806	0.389139	0.295297	1
Sample 775	0.00426956	0.00493271	0.085964	0.965517	0.237711	0.460556	0.000413643	0.439785	0.00302244	0.427424	0.862248	0.835563	0.740294	0.318526	0.23571	0.769118	0.198774	0.852219	0.229831	0.534293	1
Sample 776	0.288758	0.463456	0.338696	0.877863	0.494482	0.247529	0.390904	0.407176	0.223313	0.396097	0.00136657	0.996856	0.374217	0.323188	0.521663	0.479517	0.532716	0.456156	0.601819	0.210718	1
Sample 777	0.0255031	0.0261398	0.281511	0.969697	0.208817	0.400913	0.00190206	0.763774	0.0152925	0.755822	0.942653	0.862333	0.920222	0.41484	0.509264	0.450667	0.613346	0.314023	0.658439	0.439831	1
Sample 778	0	0.0067939	0.194845	0.387597	0.386315	0.0540223	0.000226732	0.696189	0.013832	0.722173	0.00470986	0.928921	0.806194	0.234088	0.614583	0.389909	0.611796	0.377928	0.76081	0.197293	1
Sample 779	0.0534458	0.0899261	0.297756	0.495868	0.451203	0.281743	0.00664718	0.614685	0.0391165	0.572061	0.187003	0.990336	0.601713	0.5266	0.331901	0.650299	0.396605	0.546525	0.453166	0.47855	1
Sample 780	0.18016	0.193809	0.425716	0.0381679	0.352323	0.408407	0.0318131	0.51344	0.131527	0.492816	0.00305508	0.995353	0.729136	0.513065	0.539402	0.479466	0.502292	0.567243	0.383376	0.422842	1
Sample 781	0.0773355	0.0765014	0.470837	0.295455	0.405677	0.106813	0.0176492	0.571812	0.0955537	0.572426	0.00118635	0.995894	0.899855	0.154424	0.449047	0.55762	0.437743	0.559176	0.475715	0.494268	1
Sample 782	0.41783	0.338423	0.0436726	0.916667	0.603361	0.104043	0.121657	0.624975	0.285192	0.618954	0.0354287	0.978319	0.528813	0.615206	0.498406	0.478062	0.539617	0.442979	0.622122	0.68885	1
Sample 783	0.0910162	0.199722	0.077127	0.537879	0.251937	0.130451	0.0304915	0.673453	0.133752	0.645484	1	0.994974	0.897591	0.48107	0.422638	0.574114	0.43542	0.539798	0.525947	0.782959	1
Sample 784	0.0162625	0.00637767	0.318906	0.643939	0.316651	0.0682167	0.000809141	0.535059	0.00819861	0.507391	0.00465819	0.988559	0.910757	0.0557209	0.518322	0.495295	0.488072	0.532549	0.503171	0.524323	1
Sample 785	0.0356179	0.0260833	0.0231465	0.181818	0.399288	0.0115167	0.00138775	0.435937	0.057699	0.440209	0.0688706	0.910815	0.660875	0.0416048	0.474824	0.507695	0.512073	0.46763	0.550336	0.413442	1
Sample 786	0	0.0463661	0.077743	0.922481	0.550406	0.041674	0.00159668	0.114484	0.0928289	0.395056	0.64605	0.943158	0.871611	0.572098	0.381648	0.630791	0.383752	0.595016	0.400343	0.537139	1
Sample 787	0.184895	0.421776	0.21057	0.550388	0.605649	0.215571	0.0725614	0.38421	0.171273	0.343678	0.00297121	0.987611	0.267923	0.463347	0.25118	0.700354	0.367725	0.539104	0.476672	0.645035	1
Sample 788	0.222171	0.238716	0.39521	0.78626	0.594526	0.301556	0.101523	0.447926	0.146266	0.454579	0.00168168	0.989979	0.757905	0.276156	0.433856	0.563755	0.452209	0.533987	0.455127	0.494697	1
Sample 789	0.397469	0.566186	0.392554	1	0.831263	0.19491	0.263563	0.392478	0.513018	0.462469	0.872087	0.971577	0.478413	0.39919	0.227763	0.755049	0.265374	0.713128	0.286036	0.849741	1
Sample 790	0.00276558	0.00953652	0.00987255	0.530769	0.532397	0	0.000466129	0.100193	0.00827898	0.104749	0.53987	0.862023	0.388404	0.331315	0.35879	0.64662	0.343902	0.653857	0.274999	0.665347	1
Sample 791	0.445245	0.368343	0.429576	0.419847	0.745091	0.0881156	0.177579	0.527172	0.385407	0.595024	0.802139	0.993695	0.46062	0.175667	0.461432	0.588837	0.354222	0.700574	0.276292	0.491515	1
Sample 792	0.031394	0.0734258	0.112427	0.336207	0.540262	0.273579	0.00878826	0.421823	0.0464089	0.409058	0.0498323	0.994441	0.688406	0.355372	0.20053	0.797825	0.17654	0.868549	0.218002	0.524717	1
Sample 793	0.189237	0.323521	0.185571	0.236641	0.665367	0.26859	0.183931	0.365072	0.157146	0.384126	0.00122365	0.891952	0.419169	0.228484	0.466348	0.560897	0.40879	0.652188	0.252423	0.540612	1
Sample 794	0.628903	0.46404	0.503382	0.636364	0.825556	0.510223	0.217047	0.820815	0.221807	0.845953	0.107301	0.969934	0.825786	0.791695	0.860041	0.12187	0.904693	0.0828922	0.789366	0.434911	1
Sample 795	0.681798	0.255984	0.328564	0.937984	0.310008	0.161835	0.0742782	0.905107	0.252832	0.919433	0.798392	0.815446	0.894086	0.756785	0.505491	0.490243	0.529526	0.42773	0.780747	0.130472	1
Sample 796	0.318342	0.360793	0.383809	0.876033	0.456364	0.146286	0.116378	0.674576	0.181349	0.614631	0.00644577	0.991808	0.510556	0.66173	0.497309	0.554392	0.424089	0.571102	0.432718	0.487161	1
Sample 797	0.519292	0.373417	0.499292	0.381679	0.320715	0.126288	0.143568	0.783117	0.424542	0.75988	0.0282636	0.984405	0.775139	0.714488	0.606071	0.427726	0.539272	0.542759	0.419936	0.492133	1
Sample 798	0.0863347	0.10843	0.293818	0.121212	0.554169	0.0933626	0.0361116	0.510897	0.130807	0.528042	0.0442994	0.976613	0.847986	0.108053	0.520972	0.468635	0.544841	0.434983	0.594189	0.547579	1
Sample 799	0.308289	0.359615	0.0386941	0.371212	0.652828	0.0400794	0.183684	0.414312	0.314673	0.419702	0.0476282	0.725717	0.468733	0.415945	0.966881	0.0168029	0.986202	0.0150146	0.963441	0.399247	1
Sample 800	0.109892	0.195855	0.0464933	0.537879	0.433144	0.140304	0.0258134	0.637892	0.147887	0.626298	0.00113023	0.999571	0.715126	0.491846	0.447634	0.556685	0.445011	0.537366	0.522321	0.805848	1
Sample 801	0.0335956	0.0117513	0.651897	0.901515	0.414741	0.0711708	0.0010714	0.554617	0.0355416	0.527421	0.176815	0.788497	0.925169	0.0723587	0.494596	0.518712	0.464161	0.558952	0.475719	0.566023	1
Sample 802	0.0496988	0.0380298	0.0180939	0.0833333	0.404378	0.00639161	0.00397311	0.408027	0.0650318	0.417203	0.00541839	0.89512	0.654513	0.0555982	0.528882	0.445777	0.582144	0.39059	0.628294	0.356595	1
Sample 803	0	0.241953	0.0683665	0.341085	0.201298	0.341771	0.0213539	0	0.211555	0.303298	0.278126	0.931267	0.661929	0.569074	0.591352	0.396689	0.645978	0.306281	0.669036	0.342946	1
Sample 804	0.0562223	0.417169	0.177476	0.620155	0.546197	0.0609458	0.116414	0.155791	0.388832	0.132848	0.00481954	0.990699	0.178537	0.378631	0.243844	0.704172	0.37924	0.50263	0.499406	0.511533	1
Sample 805	0.145456	0.180267	0.279922	0.40458	0.627887	0.374604	0.0561898	0.443184	0.104293	0.448134	0.00187329	0.767781	0.762727	0.204766	0.543171	0.450982	0.567104	0.413641	0.570055	0.454044	1
Sample 806	0.385311	0.412186	0.448765	1	0.799421	0.158517	0.170519	0.55829	0.372455	0.614228	0.456402	0.97686	0.630355	0.585538	0.223462	0.761708	0.257095	0.72001	0.305211	0.816284	1
Sample 807	0.0697433	0.0838785	0.0126649	0.138462	0.57032	0.0575792	0.00429329	0.123583	0.0255264	0.135864	0.000483062	0.998172	0.384356	0.384419	0.394119	0.610359	0.382401	0.614073	0.314175	0.742802	1
Sample 808	0.304943	0.238049	0.36211	0.549618	0.737	0.125302	0.0831178	0.474147	0.261252	0.533648	0.100421	0.985332	0.502559	0.370516	0.478631	0.552766	0.406432	0.641717	0.316683	0.452266	1
Sample 809	0.110432	0.232966	0.137391	0.293103	0.53804	0.315188	0.053436	0.399217	0.119953	0.38393	0.00537075	0.998775	0.582507	0.407973	0.180798	0.808373	0.17689	0.859614	0.220663	0.505758	1
Sample 810	0.024907	0.0860647	0.0615933	0.862595	0.551181	0.405447	0.0198405	0.367467	0.0766402	0.375644	0.00104851	0.991961	0.498667	0.0721091	0.499192	0.515178	0.46973	0.57229	0.365082	0.450111	1
Sample 811	0.624615	0.454997	0.534223	0.666667	0.89206	0.568062	0.199628	0.830883	0.217188	0.853525	0.00435861	0.980787	0.832699	0.789288	0.869662	0.105148	0.929158	0.0525002	0.815202	0.41488	1
Sample 812	0.510482	0.181806	0.31799	0.937984	0.254297	0.216601	0.0373745	0.881037	0.209098	0.897336	0.848363	0.571271	0.88532	0.62584	0.521585	0.474761	0.543714	0.415655	0.78343	0.157447	1
Sample 813	0.315995	0.273488	0.40438	0.471074	0.589476	0.190399	0.0582382	0.675741	0.130695	0.639903	0.305282	0.965099	0.576097	0.660566	0.577537	0.484774	0.479095	0.538055	0.422811	0.496991	1
Sample 814	0.34493	0.306845	0.478307	0.442748	0.178469	0.184209	0.0959597	0.661728	0.232995	0.621638	0.0043805	0.996951	0.720238	0.610928	0.581291	0.444271	0.530768	0.544948	0.414756	0.412616	1
Sample 815	0.0497391	0.0981528	0.254314	0.977273	0.610272	0.0951238	0.0346101	0.440265	0.171423	0.466754	0.735976	0.881724	0.813099	0.0184988	0.531256	0.465055	0.540618	0.448199	0.567387	0.527417	1
Sample 816	0.0879851	0.226839	0.0336257	0.984848	0.628458	0.0137019	0.117042	0.384551	0.31043	0.38154	0.385635	0.863525	0.476763	0.339177	0.742204	0.221838	0.804444	0.169884	0.860032	0.398874	1
Sample 817	0.0901031	0.0399846	0.165791	0.886364	0.360287	0.171205	0.00136866	0.743688	0.014708	0.733224	0.235868	0.994773	0.855962	0.480549	0.411701	0.592289	0.409325	0.57228	0.497497	0.813883	1
Sample 818	0.00657745	0.0034731	0.418189	0.772727	0.409022	0.103742	0.000194589	0.517383	0.0115229	0.490916	0.162706	0.983902	0.902814	0.0464243	0.497699	0.517964	0.462512	0.562524	0.470495	0.532711	1
Sample 819	0.0392513	0.0241514	0.0264983	0.583333	0.401099	0.00526399	0.00240091	0.453941	0.0742672	0.453634	0.0582138	0.929755	0.666938	0.0452156	0.378236	0.613505	0.397033	0.589356	0.435679	0.44748	1
Sample 820	0.0232985	0.0623541	0.102196	0.341085	0.149136	0.436911	0.00134896	0.265908	0.0326444	0.481704	0.210691	0.953016	0.862295	0.611912	0.43865	0.56747	0.454455	0.51656	0.486859	0.537707	1
Sample 821	0.00965736	0.0477404	0.21648	0.410853	0.469481	0.0694891	0.00315105	0.404948	0.0476252	0.357923	0.00886783	0.98353	0.409535	0.347973	0.393391	0.563024	0.496563	0.425943	0.58173	0.501707	1
Sample 822	0.092386	0.12026	0.229111	0.412214	0.224644	0.263983	0.0382365	0.461177	0.0790412	0.462653	0.000308181	0.998989	0.797573	0.155379	0.430952	0.573785	0.435497	0.557278	0.424801	0.53383	1
Sample 823	0.0190965	0.0497466	0.21262	1	0.693881	0.454512	0.00613874	0.889256	0.0949776	0.862012	0.918962	0.832828	0.907504	0.717993	0.370414	0.633521	0.358453	0.655627	0.358484	0.53062	1
Sample 824	0	0.0648783	0.0111769	0.215385	0.542479	0.0747336	0.00226573	0.0650701	0.0523932	0.0627592	0.00334191	0.981648	0.351109	0.334651	0.362632	0.644111	0.344133	0.657536	0.267409	0.523188	1
Sample 825	0.0656552	0.0192984	0.822297	0.992366	0.449999	0.218563	0.00195618	0.401839	0.0603506	0.439508	0.87816	0	0.616631	0.153803	0.426702	0.572377	0.424239	0.586119	0.399308	0.289362	1
Sample 826	0.0696957	0.0316471	0.290877	0.560345	0.470312	0.103552	0.00399561	0.476842	0.0362494	0.467826	0.00021756	1	0.771816	0.380863	0.234548	0.772806	0.192681	0.857906	0.236485	0.528513	1
Sample 827	0.0223093	0.013792	0.313593	0.587786	0.566057	0	0.00308497	0.404782	0.0115178	0.415581	0.122764	0.909589	0.556444	0.0696371	0.358894	0.63894	0.367999	0.638809	0.360141	0.433142	1
Sample 828	0.035882	0.0226684	0.370496	0.969697	0.510146	0.354911	0.00140126	0.766837	0.0101017	0.760737	0.913252	0.900813	0.930177	0.423213	0.520128	0.441134	0.620926	0.309535	0.659031	0.438681	1
Sample 829	0.0227942	0.00696152	0.33357	0.170543	0.370265	0.0532262	0.000209614	0.711545	0.00357202	0.737553	0.519214	0.951604	0.822075	0.25308	0.611824	0.393267	0.607596	0.383259	0.756606	0.207919	1
Sample 830	0.00896893	0.024062	0.192621	0.545455	0.61361	0.111172	0.00213861	0.602484	0.0387131	0.560971	0.462441	0.918927	0.632561	0.499601	0.385148	0.601296	0.438483	0.513028	0.471016	0.460615	1
Sample 831	0.181345	0.10742	0.71792	0.587786	0.270353	0.395863	0.0113133	0.605335	0.0452673	0.575826	0.113762	0.982527	0.834809	0.513769	0.546669	0.473883	0.505086	0.568371	0.383639	0.431137	1
Sample 832	0.00724185	0.000423283	0.651255	0.659091	0.406806	0.102993	0.000224758	0.532995	0	0.536077	0.675349	0.975945	0.948974	0.0804973	0.420749	0.587445	0.405766	0.596546	0.417864	0.531187	1
Sample 833	0.0707582	0.030874	0.448726	0.787879	0.763563	0.0185437	0.00717944	0.50863	0.0459086	0.52381	0.675739	0.985628	0.631776	0.385803	0.496403	0.474508	0.548353	0.427941	0.647511	0.537329	1
Sample 834	0.0919532	0.182372	0.0524335	0.537879	0.352337	0.158761	0.0213849	0.652975	0.132563	0.635981	0.000973107	0.999198	0.722001	0.481605	0.430124	0.572872	0.430463	0.54991	0.512927	0.805985	1
Sample 835	0.019216	0.0043565	0.475835	0.75	0.32729	0.047082	0.000431155	0.543797	0.0155757	0.51591	0.00424952	0.993131	0.917843	0.0585559	0.494497	0.519289	0.463023	0.56047	0.474726	0.549823	1
Sample 836	0.0478384	0.0286809	0.0197739	0.651515	0.390085	0.00396304	0.002698	0.479128	0.098792	0.484313	0.072983	0.920166	0.669507	0.0537494	0.547003	0.427226	0.600781	0.3723	0.650311	0.367123	1
Sample 837	0	0.300693	0.0771832	0.341085	0.161223	0.39693	0.0316196	0.00977375	0.238899	0.289687	0.285401	0.92758	0.598955	0.565298	0.644204	0.33731	0.713228	0.230642	0.745206	0.27257	1
Sample 838	0.0654491	0.485813	0.181914	0.48062	0.541223	0.0624624	0.151941	0.138581	0.443906	0.0974088	0.00503227	0.99031	0.136028	0.384706	0.22655	0.712549	0.381711	0.492656	0.498253	0.503952	1
Sample 839	0.0945394	0.096907	0.433889	0.572519	0.71477	0.326957	0.0239413	0.442763	0.0626207	0.446619	0.0016553	0.991303	0.837671	0.157383	0.544009	0.453957	0.559712	0.426228	0.554195	0.454728	1
Sample 840	0.404407	0.571728	0.391234	1	0.818194	0.192816	0.259119	0.389265	0.511973	0.462075	0.872425	0.969173	0.474494	0.392633	0.230625	0.754566	0.262593	0.720258	0.275102	0.850672	1
Sample 841	0.00626497	0.0554255	0.00985306	0.838462	0.521317	0.044651	0.0028448	0.0818371	0.0361672	0.0810102	0.068035	0.932309	0.361252	0.342414	0.396058	0.609174	0.382379	0.616163	0.308425	0.599928	1
Sample 842	0.348512	0.250214	0.391675	0.549618	0.755528	0.125236	0.0866255	0.506792	0.321035	0.582905	0.000250904	0.999396	0.523467	0.409975	0.471894	0.558924	0.401613	0.643488	0.326596	0.443579	1
Sample 843	0.126275	0.213544	0.141049	0.293103	0.519724	0.32087	0.0434047	0.42159	0.0835931	0.412556	0.00646487	0.99887	0.619431	0.418517	0.196816	0.797033	0.182699	0.858316	0.226089	0.503085	1
Sample 844	0.0263593	0.0915581	0.137133	0.862595	0.597645	0.324587	0.0248194	0.361879	0.0856061	0.371537	0.00909476	0.979917	0.495164	0.0734911	0.483452	0.528756	0.461003	0.572349	0.375827	0.444204	1
Sample 845	0.660497	0.489462	0.51952	0.666667	0.883276	0.553093	0.235288	0.809379	0.229488	0.844214	0.00550313	0.975164	0.818218	0.80943	0.902503	0.0729346	0.959075	0.0277567	0.827155	0.414147	1
Sample 846	0.527553	0.189791	0.324144	0.937984	0.264212	0.203671	0.0413742	0.883849	0.212859	0.898482	0.848162	0.590224	0.888999	0.638889	0.521872	0.47593	0.540757	0.420843	0.778092	0.157738	1
Sample 847	0.248158	0.253943	0.363868	0.743802	0.549358	0.232784	0.044888	0.648306	0.102145	0.600181	0.00594664	0.990303	0.561457	0.626902	0.532292	0.518355	0.456955	0.553159	0.398785	0.511471	1
Sample 848	0.366455	0.295613	0.581693	0.450382	0.301463	0.173428	0.0819816	0.659132	0.229326	0.640712	0.00150811	0.995298	0.750601	0.623713	0.596934	0.431915	0.539456	0.540556	0.418371	0.403117	1
Sample 849	0.0473724	0.100246	0.244403	0.977273	0.583686	0.0906834	0.0361374	0.435136	0.180258	0.460822	0.760771	0.910123	0.805173	0	0.513298	0.483491	0.52191	0.466663	0.550035	0.530443	1
Sample 850	0.0871422	0.21275	0.0330321	0.424242	0.624619	0	0.113434	0.399	0.293453	0.393184	0.377661	0.61441	0.486771	0.376022	0.723309	0.233766	0.799382	0.16986	0.861099	0.398825	1
Sample 851	0.0878348	0.223842	0.0426405	0.590909	0.484758	0.0871027	0.0413299	0.586331	0.204215	0.587501	0.0845136	0.995943	0.683338	0.473525	0.432903	0.571997	0.43015	0.550413	0.510632	0.81932	1
Sample 852	0.274585	0.368677	0.321722	0.507576	0.392859	0.0804766	0.305378	0.575015	0.306725	0.565927	0.00783489	0.992567	0.665606	0.303682	0.728869	0.292553	0.68241	0.344898	0.672295	0.450318	1
Sample 853	0.00867505	0.00561792	0.00544365	0.0833333	0.401892	0.00711346	0.000141804	0.387944	0.0101502	0.392818	0.0399051	0.964105	0.669589	0.0148292	0.395332	0.594472	0.417894	0.567811	0.448942	0.433897	1
Sample 854	0.00536985	0.0469801	0.0964796	0.953488	0.510687	0.0419345	0.00140671	0.136168	0.0817332	0.4077	0.596486	0.952481	0.872756	0.592228	0.383158	0.628749	0.387166	0.587746	0.420822	0.487214	1
Sample 855	0.0905763	0.362085	0.136514	0.550388	0.513542	0.11223	0.0654368	0.293842	0.235105	0.250249	0.0765304	0.992015	0.242727	0.375297	0.269334	0.67955	0.396253	0.498205	0.511469	0.600596	1
Sample 856	0.0213157	0.408658	0.237638	0.137405	0.271104	0.339306	0.221758	0.143442	0.613329	0.134208	0.00601958	0.960231	0.250621	0.0892418	0.31538	0.709152	0.273764	0.761532	0.176243	0.292467	1
Sample 857	0.473144	0.381178	0.624263	0.506024	0.579236	0.212285	0.127049	0.813921	0.245475	0.776416	0.491632	0.994395	0.682464	0.774761	0.0853461	0.885432	0.153799	0.791932	0.306977	0.688175	1
Sample 858	0.0114871	0.0404693	0.00866457	0.838462	0.487637	0.0874248	0.00104994	0.0966642	0.0159836	0.0985971	0.00324704	0.987013	0.374247	0.342225	0.360964	0.645608	0.343326	0.656823	0.26771	0.670795	1
Sample 859	0.44674	0.384198	0.344661	0.534351	0.664423	0.177055	0.158465	0.549631	0.382032	0.600901	0.00474234	0.976759	0.442825	0.498935	0.449447	0.578441	0.381891	0.668212	0.288673	0.505238	1
Sample 860	0.0634643	0.121338	0.133292	0.293103	0.522918	0.295227	0.018281	0.42028	0.058891	0.409412	0.0069159	0.998316	0.664469	0.376716	0.190662	0.805355	0.172072	0.870625	0.215691	0.521826	1
Sample 861	0.631997	0.918508	0.200141	0.137405	0.550926	0.65794	0.772614	0.497563	0.352584	0.516704	0.0103099	0.946913	0.241929	0.649812	0.35639	0.642836	0.349783	0.695744	0.21429	0.702602	1
Sample 862	0.55445	0.388611	0.472916	0.636364	0.733062	0.41843	0.152635	0.852136	0.204303	0.871793	0.00457139	0.982828	0.859956	0.749903	0.797814	0.189534	0.834127	0.151658	0.738897	0.484949	1
Sample 863	0.859077	0.327106	0.344376	0.937984	0.300391	0.168351	0.125886	0.968711	0.328564	0.972584	0.797035	0.729481	0.929033	0.892286	0.485894	0.50793	0.513339	0.442776	0.776628	0.11167	1
Sample 864	0.651013	0.44745	0.546999	0.479339	0.486432	0.151481	0.138465	0.853213	0.374986	0.829206	0.211131	0.892724	0.688446	0.826817	0.551504	0.515253	0.446591	0.562339	0.482285	0.400781	1
Sample 865	0.53296	0.550121	0.428768	0.427481	0.192859	0.266446	0.245015	0.708559	0.436547	0.695028	0.0246339	0.991638	0.571511	0.722607	0.609063	0.426056	0.541165	0.53893	0.423832	0.469183	1
Sample 866	0.317435	0.377468	0.30852	0.00757576	0.387156	0.150121	0.286562	0.737497	0.505415	0.736157	0.000145931	0.99941	0.64861	0.364916	0.789176	0.24161	0.724305	0.31108	0.648687	0.778468	1
Sample 867	0.248689	0.375393	0.0500898	0.969697	0.552662	0.0609857	0.180145	0.467222	0.29292	0.445009	0.391229	0.765987	0.432924	0.489034	0.866934	0.113458	0.892183	0.104297	0.906912	0.357148	1
Sample 868	0.154805	0.0396897	0.409415	0.931818	0.677768	0.110643	0.00279313	0.749869	0.0373453	0.751231	0.778511	0.794066	0.906009	0.517487	0.415831	0.58656	0.416752	0.563363	0.507473	0.814226	1
Sample 869	0.307833	0.414753	0.311238	0.856061	0.425719	0.0997655	0.380102	0.559537	0.326377	0.536752	0.00142645	0.993613	0.634941	0.335596	0.271637	0.724877	0.277819	0.724003	0.341626	0.703595	1
Sample 870	0.00264148	0.00126885	0.021577	0.613636	0.395957	0.00567178	2.18204e+09	0.376619	0.00304392	0.383157	0.00592452	0.910545	0.671202	0.00883305	0.356923	0.635456	0.374728	0.612055	0.406752	0.443635	1
Sample 871	0.0752957	0.0384582	0.096362	0	0.483672	0.0719299	0.000720009	0.292625	0.0252138	0.510598	0.0108602	0.991806	0.905374	0.632573	0.38574	0.627609	0.385438	0.595722	0.401977	0.674277	1
Sample 872	0.0358791	0.0350212	0.265698	0.852713	0.370281	0.287898	0.00109064	0.463589	0.0229285	0.412996	0.012954	0.981723	0.437531	0.365237	0.381642	0.573512	0.487912	0.42764	0.600102	0.520254	1
Sample 873	0.614681	0.405749	0.42191	0.755725	0.798196	0.483151	0.257999	0.804685	0.647786	0.810486	0.00480932	0.966923	0.988402	0.641424	0.535195	0.44519	0.595142	0.350134	0.6835	0.783793	1
Sample 874	0.342768	0.0827634	0.503826	0.927711	0.678261	0.4781	0.00494384	0.991834	0.0165793	0.977299	0	1	0.951438	0.915306	0.362532	0.637274	0.361429	0.640683	0.399948	0.598483	1
Sample 875	0.0256486	0.0231729	0.022715	0.838462	0.564949	0.0756085	0.000539125	0.115285	0.00379199	0.12348	0.000146035	0.999533	0.394565	0.35524	0.368949	0.635924	0.354652	0.644879	0.283458	0.654645	1
Sample 876	0.187982	0.138211	0.365758	0.694656	0.704914	0.236329	0.0195048	0.434263	0.151477	0.488068	0.439243	0.931622	0.574369	0.264589	0.467532	0.540156	0.447423	0.571846	0.409746	0.306326	1
Sample 877	0.0392364	0.00683333	0.258512	0.603448	0.433176	0.223382	0.000532962	0.465623	0.0103014	0.455663	0.00371409	0.992888	0.771143	0.360592	0.221468	0.781653	0.188542	0.858007	0.234895	0.533476	1
Sample 878	0.552173	0.83234	0.259292	0.122137	0.51514	0.527827	0.767456	0.37873	0.321149	0.377839	0.0125466	0.992771	0.256477	0.573851	0.560127	0.453903	0.54811	0.444127	0.622955	0.189784	1
Sample 879	0.0354286	0.044158	0.210831	0.757576	0.234746	0.223075	0.00469261	0.759455	0.0293622	0.747982	0.752626	0.860121	0.907287	0.420486	0.496848	0.468962	0.588891	0.344299	0.62782	0.465697	1
Sample 880	0.11262	0.0405732	0.330391	0.992248	0.381132	0.124227	0.00255925	0.73218	0.0328229	0.758975	0.796435	0.808935	0.828753	0.321737	0.604159	0.399019	0.604614	0.382167	0.764102	0.190898	1
Sample 881	0.063521	0.105531	0.253787	0.520661	0.435305	0.0631579	0.0209094	0.613807	0.0798704	0.559464	0.0843682	0.950563	0.594204	0.512706	0.332421	0.635069	0.430195	0.487662	0.533896	0.456326	1
Sample 882	0.370392	0.411702	0.508532	0.755725	0.486566	0.381319	0.123449	0.471453	0.29082	0.459688	0.0208774	0.989874	0.6129	0.626051	0.500129	0.516223	0.466195	0.601043	0.354462	0.392831	1
Sample 883	0.095047	0.396025	0.336579	0.416667	0.560326	0.159282	0.360766	0	0.918419	0.0463918	0.00777487	0.95747	0.270042	0.170656	0.181414	0.804421	0.211416	0.771951	0.245845	0.122296	1
Sample 884	0.315405	0.301398	0.0558787	0.909091	0.576053	0.0909202	0.0952471	0.544684	0.197078	0.54057	0.00456033	0.975511	0.514395	0.547506	0.445717	0.515907	0.51794	0.447509	0.633706	0.597761	1
Sample 885	0.109494	0.22601	0.0500942	0.590909	0.39677	0.0998473	0.0378721	0.629214	0.17144	0.615192	0.00116428	0.998694	0.68778	0.491619	0.419522	0.582454	0.423029	0.554041	0.511215	0.819799	1
Sample 886	0.153833	0.176061	0.433154	0.386364	0.304091	0.148994	0.0612402	0.631853	0.204472	0.600252	0.00606292	0.991831	0.81752	0.187773	0.502708	0.500043	0.496579	0.507895	0.542433	0.605002	1
Sample 887	0.00693348	0.00443628	0.00675742	0.113636	0.411458	0.00616019	0.000137611	0.383349	0.0090176	0.389451	0.0602456	0.958073	0.669948	0.0130984	0.392141	0.597872	0.414226	0.572219	0.442031	0.440579	1
Sample 888	0	0.0353226	0.0808278	0.883721	0.521169	0.0262184	0.00122354	0.152516	0.0685484	0.422983	0.579337	0.8594	0.883451	0.578772	0.383099	0.629507	0.385399	0.591268	0.412111	0.553409	1
Sample 889	0.105592	0.393472	0.144066	0.550388	0.482966	0.133933	0.0768893	0.317976	0.226486	0.269883	0.076668	0.993817	0.231068	0.392065	0.240291	0.698416	0.390074	0.489927	0.528687	0.611563	1
Sample 890	0.170229	0.171667	0.411557	0.519084	0.514047	0.318765	0.0673112	0.482105	0.116214	0.480525	0.00419489	0.772248	0.805398	0.22782	0.420461	0.583532	0.426017	0.566974	0.419081	0.543114	1
Sample 891	0.467686	0.400187	0.611787	0.337349	0.664221	0.140412	0.167676	0.738263	0.289353	0.739549	0.408186	0.989382	0.66205	0.764139	0.0846268	0.882043	0.162273	0.777237	0.318332	0.790425	1
Sample 892	0.00476406	0.0271709	0.00986397	0.515385	0.439834	0.166842	0.000398151	0.101369	0.00812703	0.104464	0.0803219	0.896542	0.378396	0.34142	0.36922	0.636236	0.353824	0.646257	0.278009	0.659379	1
Sample 893	0.540334	0.402492	0.382074	0.503817	0.704234	0.144371	0.180801	0.615185	0.50984	0.698719	0.00228955	0.75564	0.497138	0.5837	0.483541	0.552378	0.400257	0.65571	0.309024	0.513516	1
Sample 894	0.0822514	0.120689	0.137265	0.25	0.505174	0.276344	0.0191553	0.433649	0.0458429	0.425876	0.00704246	0.998621	0.682933	0.389219	0.1936	0.802862	0.173743	0.869428	0.219528	0.524116	1
Sample 895	0.353721	0.470824	0.247904	0.992366	0.46082	0.527323	0.242725	0.46435	0.192376	0.474854	0.0153627	0.985587	0.414146	0.385006	0.541883	0.471377	0.521167	0.501121	0.487848	0.453338	1
Sample 896	0.560785	0.442292	0.430877	0.636364	0.648441	0.359611	0.185622	0.827536	0.208433	0.849728	0.16897	0.972836	0.807311	0.753459	0.807375	0.185148	0.832008	0.161678	0.719639	0.511232	1
Sample 897	0.964406	0.371954	0.342118	0.937984	0.310623	0.161467	0.163894	0.991882	0.365252	0.995153	0.796708	0.742006	0.939772	0.972794	0.478516	0.514851	0.5074	0.446872	0.778785	0.0949403	1
Sample 898	0.464604	0.322308	0.430309	0.479339	0.439087	0.226205	0.0727825	0.813605	0.290996	0.787977	0.257708	0.921656	0.678889	0.734312	0.453532	0.582607	0.416162	0.552077	0.521138	0.410972	1
Sample 899	0.428199	0.447006	0.480378	0.343511	0.296661	0.249737	0.165743	0.617007	0.303527	0.597964	0.00295252	0.997771	0.615056	0.660385	0.578165	0.456039	0.510962	0.567211	0.398269	0.421378	1
Sample 900	0.0126979	0.168502	0.286401	0.401515	0.502917	0.0818395	0.0873578	0.222756	0.526506	0.24054	0.262159	0.940724	0.611764	0.0912309	0.531883	0.477022	0.511247	0.504949	0.459316	0.372602	1
Sample 901	0.207643	0.280631	0.0414427	0.969697	0.597907	0.0369894	0.126667	0.497829	0.232534	0.473412	0.344869	0.932386	0.485865	0.469482	0.797352	0.166785	0.856707	0.123841	0.894175	0.417532	1
Sample 902	0.0870638	0.208384	0.0480217	0.590909	0.476487	0.0680531	0.0392057	0.587913	0.191719	0.597461	0.236716	0.992699	0.697068	0.401698	0.434066	0.571004	0.431091	0.548847	0.515174	0.804604	1
Sample 903	0.597281	0.741402	0.281249	0.151515	0	0.327963	0.77737	0.959263	0.818519	0.892473	0.0145544	0.965033	0.487494	0.613435	1	0	1	0	1	0.637488	1
Sample 904	0.154628	0.190613	0.029368	0.325758	0.409988	0.0147448	0.0738836	0.187155	0.317772	0.191705	0.00266513	0.988828	0.515212	0.159876	0.383613	0.611966	0.393481	0.600152	0.401884	0.336453	1
Sample 905	0	0.0501194	0.0804283	0.604651	0.51113	0.0352083	0.00216563	0.123078	0.0910649	0.400325	0.579203	0.909848	0.867588	0.574106	0.364554	0.649413	0.364353	0.613088	0.389711	0.542725	1
Sample 906	0.0512167	0.338224	0.104518	0.72093	0.54177	0.100267	0.0608015	0.224779	0.290862	0.194076	0.186797	0.979097	0.231462	0.336693	0.205788	0.754104	0.310399	0.580048	0.45723	0.593782	1
Sample 907	0.119258	0.507654	0.267254	0.305344	0.616037	0.229881	0.402634	0.0326662	0.764585	0.0634678	0.00316081	0.965796	0.205227	0.180386	0.340417	0.716198	0.225424	0.868023	0	0.297779	1
Sample 908	0.424455	0.39278	0.457145	0.445783	0.662218	0.191415	0.135051	0.734223	0.295213	0.703631	0.404447	0.988316	0.659196	0.718437	0.139165	0.847138	0.172984	0.800855	0.239357	0.922557	1
Sample 909	0.0450568	0.0441687	0.0564098	0.707692	0.466132	0.0323275	0.00198423	0.1376	0.0276119	0.146686	0.649234	0.944251	0.415562	0.368083	0.358424	0.647675	0.341622	0.657464	0.278642	0.651514	1
Sample 910	0.484008	0.41739	0.455444	0.503817	0.704237	0.172862	0.17624	0.556108	0.409884	0.617117	0.00156531	0.971535	0.433385	0.532688	0.498264	0.538099	0.413599	0.6446	0.315302	0.412174	1
Sample 911	0.0674099	0.197394	0.124224	0.672414	0.592201	0.33896	0.0393057	0.388111	0.11989	0.375941	0.00989366	0.995992	0.582149	0.379342	0.176779	0.817347	0.162459	0.878395	0.205089	0.51742	1
Sample 912	0.170997	0.342357	0.166862	0.908397	0.683667	0.65671	0.158824	0.323382	0.189994	0.335685	0.00342783	0.996013	0.390714	0.211127	0.454287	0.553709	0.436655	0.600024	0.336764	0.446291	1
Sample 913	0.537956	0.495679	0.423979	0.636364	0.568498	0.334697	0.223434	0.805151	0.211983	0.806313	0.20078	0.961901	0.737269	0.740645	0.859963	0.141419	0.864227	0.144131	0.71615	0.514949	1
Sample 914	0.92372	0.342235	0.344691	0.945736	0.32395	0.172881	0.131273	0.982893	0.344235	0.986319	0.802347	0.605853	0.947009	0.941696	0.458828	0.532743	0.493257	0.456002	0.772612	0.126	1
Sample 915	0.771288	0.567784	0.519748	0.983471	0.483964	0.252597	0.170203	0.891127	0.405712	0.842529	0.463319	0.914229	0.683027	0.886502	0.725968	0.354488	0.594432	0.417269	0.622143	0.306124	1
Sample 916	0.683598	0.594624	0.532168	0.343511	0.240436	0.333941	0.217871	0.76449	0.462017	0.742469	0.0213324	0.937665	0.634718	0.812076	0.632152	0.403191	0.565173	0.514324	0.449311	0.487508	1
Sample 917	0.283546	0.268569	0.342232	0.651515	0.432714	0.0906343	0.183397	0.730975	0.458086	0.751814	0.0255416	0.996262	0.820626	0.343406	0.731857	0.287088	0.693585	0.322142	0.671785	0.730634	1
Sample 918	0.126849	0.336854	0.0333081	0.886364	0.546574	0.0388786	0.238255	0.372108	0.425001	0.345742	0.586801	0.912303	0.41173	0.0954028	0.912375	0.080786	0.913973	0.0898411	0.908003	0.384412	1
Sample 919	0.201994	0.0549442	0.43301	0.893939	0.549698	0.0949929	0.0036676	0.770729	0.0596559	0.769451	0.808291	0.870669	0.919262	0.544426	0.421879	0.581954	0.419743	0.56195	0.508676	0.814598	1
Sample 920	0.632883	0.7969	0.457328	0.94697	0.899944	0.572685	0.923668	0.334113	0.561284	0.364255	0.00942511	0.983693	0.444775	0.647608	0	1	0	1	0.105659	0.662905	1
Sample 921	0.253946	0.170814	0.0316191	0.704545	0.391323	0.00891423	0.0752833	0.860902	0.524667	0.890006	0.00529873	0.974145	0.62078	0.258578	0.484344	0.484929	0.549873	0.414039	0.628292	0.694505	1
Sample 922	0.061125	0.0328423	0.13898	0.162791	0.540687	0.0881	0.000514832	0.24288	0.0230566	0.477864	0.00198522	0.99843	0.906636	0.626943	0.378833	0.633878	0.380688	0.597271	0.405991	0.611872	1
Sample 923	0.032597	0.0270716	0.276994	0.790698	0.439674	0.283341	0.000561642	0.457416	0.0148001	0.408448	0.0396703	0.990587	0.440859	0.363076	0.360715	0.598503	0.458046	0.457899	0.58204	0.494307	1
Sample 924	0.790407	0.574662	0.305959	0.755725	0.353442	0.337457	0.465168	1	0.995771	1	0.00306414	0.98233	0.878312	0.804954	0.576561	0.362002	0.730968	0.135795	1	0.811581	1
Sample 925	0.0182133	0.097938	0.23441	0.975904	0.587582	0.389533	0.0152756	0.861639	0.130368	0.828392	0.88641	0.98548	0.858839	0.728003	0.425707	0.578041	0.414745	0.596656	0.418007	0.429775	1
Sample 926	0.0553683	0.0481921	0.0529471	0.730769	0.475444	0.00787984	0.00341143	0.144985	0.039852	0.157039	0.343584	0.953467	0.409451	0.374907	0.363027	0.642093	0.348149	0.650757	0.286294	0.64184	1
Sample 927	0.20938	0.13442	0.368547	0.694656	0.824373	0.303293	0.0156026	0.436084	0.1415	0.48418	0.0602869	0.953026	0.548972	0.283969	0.455415	0.5444	0.451414	0.560753	0.419589	0.344511	1
Sample 928	0.0960023	0.0532688	0.292819	0.767241	0.359858	0.163854	0.00719906	0.498736	0.0702087	0.487155	0.347914	0.986032	0.816439	0.398371	0.215309	0.785771	0.185877	0.859923	0.237082	0.540281	1
Sample 929	0.180886	0.251055	0.341542	0.946565	0.511571	0.340197	0.103861	0.429945	0.11299	0.442517	0.000986504	0.997759	0.47303	0.220537	0.371961	0.631873	0.368519	0.644285	0.3589	0.426786	1
Sample 930	0.0231521	0.0552393	0.15678	0.818182	0.0998102	0.177267	0.00763052	0.750454	0.0488879	0.731138	0.751601	0.875779	0.888172	0.398386	0.512941	0.455075	0.600335	0.335436	0.632165	0.458103	1
Sample 931	0.0867717	0.0359126	0.297255	0.992248	0.346479	0.140125	0.00198601	0.724322	0.0237455	0.750088	0.543036	0.78966	0.822407	0.30198	0.594853	0.40927	0.593443	0.394285	0.753874	0.197769	1
Sample 932	0.0451772	0.0988423	0.224161	0.553719	0.45864	0.0880001	0.0141395	0.598199	0.0773561	0.54924	0.00500383	0.95263	0.591315	0.526173	0.341886	0.637791	0.413799	0.522255	0.476379	0.473009	1
Sample 933	0.0779257	0.143568	0.301614	0.198473	0.393811	0.215159	0.0262882	0.436301	0.216445	0.419864	0.0987938	0.984869	0.710536	0.445532	0.517651	0.500739	0.479496	0.592346	0.352929	0.408224	1
Sample 934	0.0362948	0.255205	0.332862	0.159091	0.500993	0.126992	0.149709	0.148206	0.675393	0.158847	0.00126101	0.99678	0.469627	0.116813	0.225813	0.777655	0.21784	0.791848	0.176921	0.352028	1
Sample 935	0.019125	0.0182525	0.0437879	0.825758	0.576358	0.0705319	0.00111533	0.497021	0.0215215	0.497091	0.0973498	0.993876	0.602024	0.351675	0.522387	0.457901	0.555846	0.427635	0.643616	0.54151	1
Sample 936	0.120552	0.19158	0.0586788	0.590909	0.383662	0.095803	0.0276057	0.656791	0.132434	0.643372	0.00152498	0.998225	0.722136	0.497932	0.426733	0.576856	0.426962	0.551062	0.516959	0.805455	1
Sample 937	0.383329	0.337756	0.389393	0.386364	0.440939	0.198456	0.155628	0.779549	0.474901	0.754301	0.00341785	0.97943	0.856724	0.408064	0.502203	0.482613	0.53635	0.438994	0.634171	0.751483	1
Sample 938	0.13285	0.0704305	0.0208867	0.628788	0.396823	0.00255256	0.0178602	0.686404	0.304307	0.695187	0.0213255	0.939887	0.672089	0.138233	0.507842	0.464839	0.564958	0.406544	0.616513	0.594007	1
Sample 939	0	0.0547628	0.0715598	0.604651	0.525822	0.019471	0.00280509	0.084583	0.107314	0.382875	0.465264	0.590448	0.86261	0.57194	0.357588	0.656442	0.357836	0.61816	0.385014	0.546515	1
Sample 940	0.0525002	0.323128	0.123324	0.72093	0.519308	0.092416	0.0600568	0.236108	0.27394	0.209161	0.36187	0.980695	0.243196	0.310889	0.155818	0.79796	0.274353	0.602029	0.456387	0.578802	1
Sample 941	0.41229	0.328532	0.976177	0.755725	0.751695	0.505475	0.139874	0.583135	0.286289	0.599299	0.00257601	0.995749	0.834546	0.453081	0.486864	0.50739	0.513503	0.459126	0.559338	0.576214	1
Sample 942	0.335383	0.464704	0.359519	0.506024	0.838013	0.196554	0.217089	0.469633	0.457775	0.517858	0.447802	0.956837	0.565653	0.540872	0.201621	0.784515	0.234774	0.742132	0.26877	0.856099	1
Sample 943	0.095391	0.0969103	0.077618	0.707692	0.46488	0.0104615	0.010191	0.170984	0.0753214	0.186112	0.556942	0.682415	0.445406	0.401391	0.360758	0.644473	0.345617	0.652775	0.291777	0.627293	1
Sample 944	0.569612	0.426631	0.446502	0.503817	0.668767	0.175052	0.177199	0.629494	0.524437	0.711047	0.00564189	0.723875	0.492045	0.610216	0.520241	0.516281	0.435955	0.621006	0.345496	0.458638	1
Sample 945	0.156767	0.229593	0.151144	0.887931	0.620704	0.339751	0.0487276	0.424388	0.0820129	0.423897	0.00270337	0.999548	0.630051	0.438811	0.173558	0.818972	0.161464	0.879114	0.211112	0.526514	1
Sample 946	0.0674892	0.195218	0.123613	0.70229	0.460888	0.353393	0.0582079	0.346804	0.122032	0.358513	0.00121383	0.853594	0.438785	0.11263	0.451613	0.560219	0.428448	0.605559	0.346267	0.434029	1
Sample 947	0.525107	0.55714	0.391555	0.636364	0.451744	0.289454	0.284743	0.783066	0.23678	0.767404	0.758109	0.952361	0.664789	0.465186	0.885616	0.123146	0.873552	0.145289	0.701236	0.533638	1
Sample 948	1	0.381548	0.338335	0.945736	0.326477	0.167827	0.164345	1	0.370167	1	0.804705	0.596559	0.951626	1	0.442145	0.549914	0.476148	0.472216	0.764542	0.116141	1
Sample 949	0.755862	0.563572	0.47949	0.983471	0.573234	0.425158	0.127342	0.821197	0.325694	0.791076	0.929909	0.920965	0.972237	0.878848	0.63746	0.424564	0.547607	0.4416	0.603479	0.332998	1
Sample 950	0.466101	0.492885	0.502646	0.343511	0.228605	0.281165	0.201505	0.643924	0.342474	0.60558	0.000744035	0.999947	0.588906	0.682896	0.618777	0.417691	0.548271	0.533908	0.422216	0.455096	1
Sample 951	0.0579532	0.159477	0.253451	0.871212	0.557077	0.145657	0.0595863	0.345543	0.323183	0.368652	0.259485	0.980304	0.699594	0.0944931	0.518963	0.495734	0.486951	0.535909	0.413489	0.5545	1
Sample 952	0.119616	0.347926	0.0323569	0.886364	0.559603	0.0361321	0.251819	0.354635	0.449893	0.330667	0.582583	0.81707	0.400657	0.0613949	0.919464	0.0761076	0.916404	0.0895111	0.905175	0.388544	1
Sample 953	0.0830253	0.233895	0.0353994	0.727273	0.478129	0.0510908	0.0537139	0.573641	0.234828	0.56822	0.238678	0.98695	0.672839	0.367183	0.418959	0.587189	0.414135	0.566285	0.495495	0.843035	1
Sample 954	0.0520102	0.0290531	0.59012	0.681818	0.350657	0.119449	0.00354714	0.574352	0.0695235	0.545464	0.0191742	0.98049	0.920893	0.0900346	0.468489	0.540385	0.446835	0.57094	0.474631	0.570285	1
Sample 955	0.032421	0.0270243	0.0247395	0.727273	0.384614	0.00715145	0.00189788	0.425657	0.0519595	0.424937	0.00703824	0.992921	0.657038	0.0384277	0.437172	0.540317	0.486594	0.48412	0.543826	0.38999	1
Sample 956	0	0.0488868	0.0515479	0.922481	0.525377	0.00753173	0.00287941	0.0857854	0.104241	0.387222	0.614124	0.35733	0.868909	0.556993	0.370389	0.643215	0.370734	0.606868	0.391293	0.572054	1
Sample 957	0.0547368	0.230397	0.105704	0.72093	0.483455	0.131236	0.0292046	0.333563	0.160945	0.290427	0.0815656	0.986562	0.31121	0.363276	0.259581	0.704745	0.3521	0.551001	0.488406	0.602735	1
Sample 958	0.0169532	0.0391818	0.266706	0.160305	0.393519	0.131508	0.00938858	0.414818	0.0764804	0.413596	0.00891301	0.973872	0.840316	0.0851822	0.440646	0.569239	0.431539	0.575199	0.387357	0.499017	1
Sample 959	0.320709	0.414838	0.366284	0.445783	0.664216	0.186857	0.159446	0.673678	0.346697	0.643996	0.366918	0.979086	0.612295	0.678099	0.112537	0.871863	0.150732	0.82089	0.214904	0.922771	1
Sample 960	0.00115877	0.0463732	0.00576595	0.838462	0.51217	0.0590619	0.00146382	0.082988	0.0328832	0.0813605	0.0113853	0.992267	0.363732	0.337063	0.391965	0.613695	0.37609	0.626556	0.290499	0.61578	1
Sample 961	0.535387	0.389947	0.381403	0.549618	0.680276	0.141395	0.192615	0.634584	0.535046	0.715027	0.00591408	0.968116	0.508152	0.57922	0.506476	0.533053	0.414407	0.650285	0.300128	0.532582	1
Sample 962	0.117982	0.163578	0.155797	0.887931	0.653093	0.392297	0.0257025	0.434431	0.054481	0.426865	0.00232562	0.995803	0.668132	0.412999	0.225196	0.773437	0.202251	0.843186	0.232798	0.541014	1
Sample 963	0.0714685	0.0957252	0.13151	0.664122	0.448163	0.412818	0.0183798	0.398657	0.0435979	0.405182	0.000562303	0.980982	0.523673	0.116417	0.406928	0.597424	0.396835	0.634816	0.318927	0.46524	1
Sample 964	0.237873	0.274386	0.387746	0.878788	0.355409	0.234407	0.0967851	0.773347	0.134109	0.753736	0.816838	0.920657	0.787933	0.387548	0.741705	0.245298	0.781078	0.196904	0.704536	0.465828	1
Sample 965	0.718387	0.245723	0.36038	0.945736	0.292502	0.165556	0.0761953	0.954328	0.290521	0.956298	0.846904	0.568153	0.925637	0.784751	0.473059	0.520003	0.501622	0.455702	0.759078	0.174199	1
Sample 966	0.343549	0.27037	0.547009	0.619835	0.696275	0.135859	0.0676764	0.662622	0.145156	0.646969	0.211606	0.957772	0.611343	0.674239	0.785696	0.274757	0.678458	0.354021	0.568507	0.358745	1
Sample 967	0.567514	0.4198	0.487076	0.343511	0.310706	0.295477	0.132328	0.782843	0.411671	0.756898	0.00425335	0.47272	0.756406	0.74313	0.579894	0.447416	0.529076	0.538523	0.440287	0.456304	1
Sample 968	0.0578214	0.0997034	0.289688	0.401515	0.508271	0.0811829	0.035958	0.442018	0.176435	0.464022	0.217339	0.482884	0.822283	0.11286	0.612146	0.398418	0.589468	0.422923	0.559824	0.524701	1
Sample 969	0.118054	0.430853	0.0327979	0.954545	0.500691	0.0533941	0.379171	0.343897	0.537197	0.304795	0.81031	0.942158	0.339098	0.036432	0.954817	0.0420169	0.947756	0.0603647	0.9314	0.35842	1
Sample 970	0.197789	0.0543313	0.635913	0.924242	0.643108	0.100476	0.00443673	0.759948	0.0533291	0.761885	0.719902	0.426839	0.915063	0.542026	0.414627	0.588279	0.414436	0.566334	0.504486	0.816313	1
Sample 971	0.0122066	0.0168858	0.250757	0.75	0.376266	0.129878	0.0010437	0.515956	0.0172151	0.490071	0.395157	0.964064	0.888619	0.0445786	0.504609	0.510172	0.471985	0.550627	0.481084	0.540113	1
Sample 972	0.0336806	0.0184731	0.0684022	0.893939	0.421483	0.00657192	0.00134635	0.421921	0.0523588	0.432982	0.868769	0.970355	0.681441	0.0396795	0.350913	0.640378	0.37116	0.614618	0.40784	0.452336	1
Sample 973	0.017275	0.0149165	0.128947	0.782946	0.519922	0.00528195	0.000356917	0.237233	0.018069	0.48235	0.0160236	0.254401	0.911129	0.596298	0.375982	0.636691	0.378296	0.598023	0.40984	0.617489	1
Sample 974	0.0133455	0.00348907	0.224472	0.852713	0.443585	0.151825	0.000223902	0.44335	0.00148048	0.39572	0.385047	0.987712	0.443879	0.350402	0.379046	0.58027	0.476489	0.441817	0.587933	0.505021	1
Sample 975	0.0723582	0.0169547	0.295252	0.10687	0.273496	0.290323	0.00246668	0.509191	0.055373	0.507999	0.0211774	0.114577	0.940566	0.136742	0.477675	0.522889	0.489667	0.49893	0.482015	0.564705	1
Sample 976	0.0194133	0.0564559	0.409972	0.963855	0.520257	0.344883	0.00753219	0.905463	0.0840106	0.878646	0.938991	0.949002	0.900834	0.737965	0.372576	0.627202	0.370832	0.632575	0.403093	0.432181	1
Sample 977	0.0274465	0.0218583	0.0428839	0.669231	0.503983	0.0104401	0.00073397	0.123579	0.0107732	0.131904	0.312781	0.993508	0.403102	0.35643	0.361077	0.645101	0.343691	0.657383	0.271182	0.667345	1
Sample 978	0.0783612	0.0291867	0.473636	0.977099	0.617554	0.148985	0.00255264	0.400961	0.0649668	0.441909	0.308984	0.964217	0.59015	0.165311	0.432453	0.572085	0.418551	0.598242	0.379155	0.320596	1
Sample 979	0.0522609	0.0426721	0.210089	0.603448	0.49646	0.239724	0.00311809	0.458332	0.0101742	0.44875	0.00173927	0.979308	0.74289	0.36926	0.204291	0.796844	0.174835	0.870015	0.228464	0.509636	1
Sample 980	0.025162	0.0228808	0.201712	0.78626	0.430755	0.397696	0.00320095	0.405672	0.0119751	0.415395	0.0118144	0.982667	0.550967	0.0723517	0.386981	0.615756	0.383792	0.63326	0.355391	0.436178	1
Sample 981	0.0121979	0.0578045	0.132168	0.80303	0.257626	0	0.00970448	0.738471	0.0675901	0.713886	0.616269	0.754321	0.878821	0.401083	0.495365	0.472139	0.584941	0.347439	0.62512	0.454311	1
Sample 982	0.0802074	0.0237659	0.387398	0.736434	0.361072	0.0733877	0.00127996	0.732789	0.0268518	0.758001	0.481186	0.902635	0.828477	0.296963	0.616651	0.387597	0.614081	0.375574	0.765601	0.198877	1
Sample 983	0.0278201	0.183307	0.220669	0.578512	0.621553	0.06901	0.0518481	0.50506	0.225903	0.454705	0.297839	0.613935	0.519358	0.443044	0.341444	0.626135	0.440931	0.474116	0.530915	0.421562	1
Sample 984	0.161617	0.159023	0.393606	0.80916	0.442732	0.312214	0.0260623	0.529564	0.100199	0.515795	0.253375	0.987327	0.756892	0.479501	0.551998	0.466968	0.513875	0.559278	0.38463	0.45945	1
Sample 985	0.0382977	0.0583513	0.396436	0.409091	0.538805	0.161014	0.00929142	0.483781	0.0948127	0.489451	0.00508787	0.986349	0.877415	0.118648	0.404554	0.60142	0.393657	0.608503	0.398481	0.515918	1
Sample 986	0.0152928	0.0228614	0.0443344	0.977273	0.521994	0.0181169	0.00323462	0.498208	0.0378191	0.49221	0.696324	0.950804	0.59708	0.322058	0.532133	0.450409	0.56028	0.4267	0.641203	0.548083	1
Sample 987	0.0870784	0.208713	0.0430199	0.590909	0.408384	0.069784	0.0385525	0.613332	0.181234	0.606564	0.00388833	0.997178	0.696775	0.478822	0.404374	0.599366	0.404698	0.572884	0.49309	0.845601	1
Sample 988	0.0371081	0.0146001	0.492324	0.833333	0.267891	0.0828187	0.00139839	0.56194	0.0453197	0.533109	0.00368456	0.989233	0.925303	0.0757303	0.475301	0.53317	0.45517	0.560561	0.484228	0.561487	1
Sample 989	0.0429285	0.0240254	0.0435805	0.818182	0.394954	0.00136272	0.00260929	0.46465	0.0884545	0.471395	0.731422	0.936445	0.686685	0.04887	0.42797	0.548639	0.479358	0.491092	0.538003	0.405374	1
Sample 990	0	0.0555099	0.0606825	0.883721	0.531801	0	0.00498137	0.0397221	0.121603	0.374257	0.593678	0.336415	0.861809	0.546237	0.360573	0.653056	0.361825	0.612692	0.390445	0.581461	1
Sample 991	0.0560599	0.233592	0.116677	0.689922	0.478963	0.120333	0.0323387	0.333645	0.162308	0.292785	0.149699	0.986725	0.309876	0.355558	0.227942	0.730369	0.334498	0.556901	0.493456	0.598469	1
Sample 992	0.0587488	0.0433215	0.610321	0.572519	0.582079	0.469585	0.0059155	0.457765	0.0193106	0.457425	0.0043561	0.993074	0.882285	0.124077	0.488207	0.521318	0.478317	0.529438	0.42871	0.530576	1
Sample 993	0.284807	0.477526	0.304269	0.445783	0.778173	0.161822	0.231273	0.477498	0.469195	0.508477	0.41166	0.960087	0.54071	0.540928	0.121861	0.858401	0.168608	0.798086	0.229403	0.858719	1
Sample 994	0.00852185	0.0346197	0.0118559	0.284615	0.518755	0.0583403	0.00127949	0.0946444	0.0192767	0.0956512	0.0165095	0.989493	0.376067	0.343907	0.392349	0.6135	0.375627	0.628493	0.288522	0.617064	1
Sample 995	0.600135	0.434825	0.389659	0.549618	0.668937	0.145415	0.233904	0.684331	0.615269	0.766685	0.00778859	0.967006	0.507086	0.637859	0.50549	0.538919	0.4039	0.664179	0.289888	0.555131	1
Sample 996	0.110597	0.141142	0.154742	0.887931	0.607205	0.302004	0.0218499	0.445154	0.0461239	0.436416	0.00143777	0.997039	0.686543	0.408083	0.210957	0.786135	0.190214	0.853998	0.230202	0.519464	1
Sample 997	0.0353759	0.0674591	0.143487	0.70229	0.405084	0.361546	0.0123633	0.393841	0.0395746	0.400888	0.00101119	0.994165	0.521429	0.0820712	0.419275	0.587817	0.403901	0.629326	0.324922	0.46237	1
Sample 998	0.212502	0.329132	0.344176	0.848485	0.193584	0.222795	0.138736	0.72724	0.181229	0.697574	0.787842	0.900444	0.714917	0.35513	0.749783	0.244089	0.77501	0.210064	0.682578	0.480725	1
Sample 999	0.791343	0.273774	0.365885	0.945736	0.295236	0.158456	0.0954042	0.977313	0.321017	0.977892	0.838244	0.600205	0.936888	0.840515	0.478173	0.515502	0.50515	0.453205	0.762735	0.165448	1
Sample 1000	0.0642598	0.161606	0.340544	0.834711	0.618272	0.281237	0.016792	0.545707	0.137264	0.500981	0.941797	0.99346	0.689581	0.535643	0.696748	0.333177	0.658766	0.330213	0.60438	0.334172	1
Sample 1001	0.484869	0.4063	0.465799	0.396947	0.284217	0.306191	0.125995	0.739769	0.355359	0.71594	0.00183199	0.99239	0.708492	0.694043	0.600866	0.428144	0.546554	0.525039	0.444892	0.475118	1
Sample 1002	0.0181327	0.0893733	0.163106	1	0.572478	0.0754232	0.0289453	0.390136	0.232659	0.411465	0.865972	0.942897	0.782768	0.00278969	0.577993	0.430829	0.558651	0.453344	0.52309	0.512458	1
Sample 1003	0.122857	0.467001	0.031908	0.954545	0.495207	0.0539076	0.441873	0.334892	0.585256	0.284839	0.807071	0.942868	0.314494	0	0.971652	0.0298464	0.95462	0.0591002	0.926159	0.369125	1
Sample 1004	0.335858	0.346227	0.0802376	0.886364	0.391829	0.0350453	0.128983	0.665984	0.230308	0.633601	0.444732	0.993156	0.646103	0.520178	0.440028	0.568571	0.431777	0.545049	0.531444	0.825932	1
Sample 1005	0.0781415	0.135519	0.185931	0.94697	0.270342	0.0559742	0.0513089	0.507601	0.117762	0.47718	0.00172542	0.995851	0.784074	0.115118	0.492888	0.521801	0.456371	0.579081	0.429923	0.58791	1
Sample 1006	0.00591305	0.00249063	0.0216209	0.727273	0.410107	0.00666996	4.74576e+09	0.385756	0.00552252	0.391666	0.0517252	0.985996	0.67197	0.0120843	0.381249	0.609125	0.402832	0.582632	0.437117	0.429504	1
Sample 1007	0	0.0406036	0.0837755	0.922481	0.46536	0.0464414	0.00121851	0.162025	0.0681048	0.42361	0.76772	0.916587	0.877789	0.587272	0.380121	0.634406	0.376541	0.607957	0.384083	0.554582	1
Sample 1008	0.110491	0.163035	0.206325	0.852713	0.498202	0.167206	0.0121866	0.481172	0.0705175	0.425168	0.00288433	0.997149	0.399608	0.414361	0.280841	0.6893	0.352565	0.571532	0.480428	0.637732	1
Sample 1009	0.0252537	0.0400835	0.242522	0.938931	0.399226	0.149213	0.00744457	0.427017	0.0502107	0.429703	0.000559281	0.997985	0.848523	0.0929066	0.432166	0.574342	0.432203	0.564981	0.409717	0.512438	1
Sample 1010	0.262315	0.434511	0.497696	1	0.764688	0.18529	0.155177	0.536056	0.404997	0.560661	0.626183	0.976765	0.578599	0.565817	0.192416	0.797321	0.215225	0.770396	0.25214	0.65751	1
Sample 1011	0.131891	0.134835	0.0371521	0.976923	0.464319	0.0249038	0.014861	0.196933	0.111095	0.220279	0.472936	0.914235	0.412527	0.425545	0.388397	0.613137	0.38275	0.609222	0.347132	0.599748	1
Sample 1012	0.607922	0.707524	0.337003	0.625954	0.840529	0.245236	0.36226	0.354527	0.369572	0.397678	0.0609716	0.963239	0.186421	0.644912	0.553556	0.47901	0.474765	0.588496	0.322234	0.462755	1
Sample 1013	0.151251	0.315726	0.124288	0.25	0.540936	0.253004	0.114802	0.388265	0.161417	0.381361	0.00914529	0.996183	0.527405	0.43514	0.181684	0.818486	0.155635	0.889234	0.198693	0.504049	1
Sample 1014	0.0776804	0.223516	0.150816	0.496183	0.535557	0.264535	0.0854619	0.317427	0.172938	0.327871	0.000985816	0.994958	0.422659	0.122328	0.403418	0.62287	0.343315	0.723847	0.182828	0.454293	1
Sample 1015	1	0.700857	0.461191	0.636364	0.68097	0.395088	0.479503	0.970221	0.405836	1	0.197575	0.981512	0.801905	1	1	0	1	0.0248129	0.804823	0.57029	1
Sample 1016	0.520167	0.208471	0.269325	1	0.274088	0.248907	0.0441008	0.870411	0.208711	0.892606	0.32334	0.666664	0.834457	0.633243	0.490196	0.507594	0.512777	0.43999	0.7741	0.160657	1
Sample 1017	0.134464	0.47393	0.278853	0.876033	0.458529	0.21243	0.136385	0.468582	0.346812	0.394662	0.0157871	0.979734	0.344224	0.570482	0.595066	0.449318	0.535825	0.453648	0.506378	0.272366	1
Sample 1018	0.375834	0.455293	0.42577	0.877863	0.264583	0.115856	0.228597	0.583886	0.359719	0.547492	0.0028169	0.995125	0.564277	0.629283	0.626146	0.40936	0.556894	0.526343	0.430691	0.374818	1
Sample 1019	0.0559711	0.101783	0.22387	1	0.607294	0.0984325	0.0339875	0.437974	0.169587	0.467623	0.820837	0.965039	0.815175	0.0423958	0.57919	0.42384	0.57384	0.425329	0.574719	0.532376	1
Sample 1020	0.667934	0.471348	0.26178	0.772727	0.817208	0.0808364	0.422499	0.523361	0.449095	0.605526	0.300707	0.99499	0.532783	0.780516	0.521623	0.390055	0.683677	0.255379	0.816966	0.407022	1
Sample 1021	0.139171	0.0678695	0.225357	0.856061	0.648933	0.0941625	0.00658308	0.714689	0.0374161	0.716995	0.853883	0.969569	0.892761	0.508561	0.394234	0.607617	0.395761	0.585793	0.47873	0.857493	1
Sample 1022	0.149804	0.187379	0.280246	0.94697	0.390659	0.0709816	0.0829076	0.565309	0.162609	0.548586	0.0122408	0.995211	0.794119	0.183906	0.514264	0.501902	0.482688	0.527633	0.536568	0.497555	1
Sample 1023	0.00101942	0.000983959	0.0128759	0.954545	0.420107	0.00771282	1.58741e+09	0.369536	0.00723746	0.376222	0.181374	0.946908	0.670357	0.00655488	0.364784	0.627025	0.383544	0.603075	0.415418	0.43506	1
Sample 1024	0.017413	0.00466185	0.239193	0.968992	0.574976	0.055965	3.84645e+09	0.269409	0.00356551	0.496334	0.545803	0.849645	0.927035	0.609574	0.381995	0.631439	0.381587	0.599393	0.401835	0.606925	1
Sample 1025	0.0729928	0.0505851	0.628881	0.75969	0.413913	0.0567556	0.00388266	0.513019	0.0753527	0.452325	0.20399	0.969267	0.46253	0.389672	0.37415	0.590589	0.455691	0.475216	0.559802	0.546214	1
Sample 1026	0.0788598	0.0595197	0.268442	0.679389	0.403816	0.172312	0.0128334	0.476107	0.0391555	0.476345	0.0024348	0.987729	0.879611	0.142792	0.426795	0.573517	0.441167	0.544483	0.444728	0.545213	1
Sample 1027	0.012695	0.0811171	0.325322	1	0.47731	0.383035	0.0107288	0.882053	0.11182	0.846942	0.990302	0.921435	0.874437	0.684501	0.371255	0.632049	0.360967	0.650297	0.371237	0.469636	1
Sample 1028	0.0663711	0.0616445	0.0556798	0.876923	0.461613	0.0226183	0.00402592	0.153563	0.0497953	0.166752	0.584974	0.895781	0.429997	0.382188	0.362155	0.642597	0.34868	0.64782	0.29502	0.63623	1
Sample 1029	0.375021	0.499331	0.375237	0.137405	0.551003	0.35699	0.146035	0.490589	0.298377	0.525256	0.229255	0.984035	0.508895	0.433982	0.403286	0.602075	0.389061	0.625031	0.372647	0.259867	1
Sample 1030	0.05083	0.0454659	0.180763	0.172414	0.40846	0.31842	0.00353714	0.4639	0.0150683	0.452544	1	0.994497	0.738379	0.307221	0.209961	0.790336	0.182693	0.859617	0.239885	0.507437	1
Sample 1031	0.172704	0.117395	0.237112	0.129771	0.611146	0.357842	0.029912	0.506938	0.159342	0.516562	0.00364113	0.978115	0.586535	0.212752	0.393367	0.600734	0.411055	0.589401	0.426457	0.490911	1
Sample 1032	0.0405843	0.0492768	0.181785	0.969697	0.195507	0.186425	0.0054719	0.76401	0.0296255	0.750609	0.715007	0.861911	0.905031	0.422868	0.483316	0.480851	0.578887	0.351963	0.623147	0.476991	1
Sample 1033	0.00920835	0.00904847	0.250903	0.868217	0.483738	0.138063	0.000195085	0.697553	0.0105196	0.725243	0.0865609	0.955377	0.806437	0.242696	0.607858	0.398369	0.601481	0.389879	0.751494	0.207131	1
Sample 1034	0.158701	0.108198	0.283128	0	0.581269	0.220511	0.0101912	0.660438	0.0452228	0.625266	0.00273372	0.983298	0.633619	0.582509	0.31304	0.679069	0.358142	0.596773	0.397393	0.568485	1
Sample 1035	0.0918669	0.0272988	0.538891	0.977099	0.470926	0.441024	0.000875028	0.561448	0.00115501	0.538291	0.00540482	0.981854	0.862361	0.460624	0.530519	0.488584	0.49236	0.577577	0.374776	0.443034	1
Sample 1036	0.0268311	0.0291249	0.46301	0.909091	0.435048	0.142921	0.00302765	0.524714	0.0297399	0.528408	0.001294	0.997927	0.919951	0.10814	0.420767	0.590073	0.400156	0.605938	0.402043	0.537357	1
Sample 1037	0.337889	0.176697	1	0.780303	0.868623	0.120743	0.0833156	0.523171	0.21776	0.586169	0.321044	0.941993	0.635547	0.562367	0.43353	0.51894	0.519919	0.445132	0.641426	0.53321	1
Sample 1038	0.309038	0.330199	0.0696179	0.681818	0.396964	0.052932	0.101359	0.648042	0.214485	0.627055	0.00600138	0.997097	0.652652	0.605537	0.40505	0.600086	0.403666	0.571106	0.503283	0.869678	1
Sample 1039	0.0727816	0.0877475	0.333976	0.621212	0.292625	0.14984	0.0142481	0.554763	0.0620394	0.523339	0.00710865	0.993362	0.853748	0.109973	0.509355	0.506316	0.475409	0.545708	0.495002	0.536553	1
Sample 1040	0.00361818	0.00298796	0.007784	0.325758	0.393992	0.00285719	7.90588e+09	0.376109	0.00711454	0.381364	0.0135424	0.998164	0.669473	0.00980369	0.385918	0.604093	0.407979	0.57806	0.438872	0.427612	1
Sample 1041	0	0.0379749	0.0862179	0.922481	0.473114	0.0377789	0.00116696	0.167388	0.0669678	0.424629	0.315095	0.928181	0.880607	0.600563	0.376317	0.638995	0.370923	0.615151	0.37523	0.553426	1
Sample 1042	0.181174	0.217974	0.266094	0.852713	0.469933	0.204659	0.0204359	0.54321	0.137367	0.48413	0	1	0.411181	0.460898	0.244306	0.725243	0.314164	0.61083	0.457347	0.674659	1
Sample 1043	0.00779974	0	0.249158	0.908397	0.375448	0.231341	0	0.441403	0.0159113	0.441879	0.0204923	0.844319	0.892738	0.076664	0.428847	0.577048	0.430481	0.564772	0.413784	0.524505	1
Sample 1044	0.27501	0.625423	0.464924	1	0.757777	0.193734	0.256116	0.354418	0.56187	0.393438	1	0.970822	0.389671	0.345379	0.20042	0.788707	0.223237	0.765314	0.234783	0.630913	1
Sample 1045	0.188894	0.192153	0.0448622	0.730769	0.460484	0.0211046	0.0335517	0.236862	0.168911	0.269419	0.470906	0.774195	0.422121	0.463265	0.389859	0.610438	0.387275	0.601596	0.368993	0.569916	1
Sample 1046	0.57916	0.57317	0.419148	0.625954	0.788021	0.319667	0.229726	0.479649	0.354228	0.532683	0.00762821	0.998278	0.3241	0.618862	0.523404	0.514866	0.434769	0.629179	0.305486	0.424573	1
Sample 1047	0.172124	0.334021	0.12665	0.586207	0.557438	0.241613	0.136242	0.402171	0.162334	0.394706	0.00991747	0.995883	0.526404	0.449031	0.173116	0.824676	0.151457	0.889648	0.207519	0.4803	1
Sample 1048	0.126753	0.186635	0.224538	1	0.330076	0.412008	0.0528298	0.417683	0.0734692	0.424744	0.991561	0.967115	0.667256	0.169025	0.422151	0.598241	0.377644	0.674498	0.25989	0.506156	1
Sample 1049	0.993513	0.749968	0.433046	0.636364	0.61701	0.361977	0.522897	0.961481	0.403304	0.980562	0.817528	0.975844	0.746284	0.616525	0.996029	0.0075028	0.987877	0.0424968	0.780892	0.607867	1
Sample 1050	0.489907	0.206916	0.264829	1	0.282552	0.235525	0.0461544	0.860788	0.199012	0.881442	0.316324	0.634511	0.825358	0.610114	0.486517	0.513865	0.503705	0.451799	0.763649	0.160161	1
Sample 1051	0.125799	0.419216	0.274655	0.876033	0.450132	0.182932	0.133747	0.483184	0.317472	0.419235	0.00431538	0.978588	0.382165	0.566181	0.477713	0.560673	0.433343	0.552497	0.408728	0.394716	1
Sample 1052	0.39844	0.514215	0.420208	0.877863	0.256772	0.114216	0.262263	0.575852	0.392176	0.52903	0.0047713	0.992935	0.510416	0.64271	0.625638	0.411704	0.552857	0.531158	0.425443	0.377216	1
Sample 1053	0.0442754	0.0922469	0.164319	0.977273	0.632223	0.106725	0.0312701	0.428369	0.180477	0.454022	0.738987	0.908188	0.816878	0.0328294	0.56125	0.444904	0.549522	0.453185	0.541546	0.541572	1
Sample 1054	1	0.665692	0.397596	0.772727	0.847346	0.0969086	0.846931	0.527177	0.667111	0.679529	0.0705155	0.994509	0.524934	1	0.439854	0.446415	0.65018	0.272547	0.811948	0.402855	1
Sample 1055	0.16858	0.287768	0.0550907	0.727273	0.395632	0.0557319	0.0795645	0.602904	0.230726	0.589733	0.240684	0.991671	0.649469	0.440234	0.435286	0.576213	0.42008	0.563889	0.498047	0.862046	1
Sample 1056	0.0287313	0.0120964	0.467524	0.840909	0.194989	0.0418159	0.00166951	0.556445	0.0370608	0.527295	0.0473952	0.977668	0.917807	0.0676895	0.483412	0.529114	0.454332	0.567436	0.473593	0.550542	1
Sample 1057	0.0194516	0.0110623	0.0197539	0.113636	0.385563	0.00584934	0.000603673	0.417811	0.0373349	0.422572	0.0308264	0.986164	0.670067	0.0255388	0.41959	0.567601	0.44753	0.534662	0.48832	0.427081	1
Sample 1058	0.0559478	0.188589	0.142313	0.44186	0	1	0.00608643	0.163604	0.0930291	0.421829	0.444083	0.921457	0.737926	0.590173	0.373458	0.637433	0.379249	0.59642	0.405711	0.548939	1
Sample 1059	0.437418	0.454055	0.39662	0.418605	0.465023	0.0486108	0.152313	0.855991	0.482958	0.724552	0.00362324	0.984912	0.440754	0.629604	0.310837	0.691835	0.291782	0.696746	0.392523	0.825891	1
Sample 1060	0.0217598	0.16165	0.174304	0.435115	0.267637	0.197517	0.0488003	0.332395	0.242478	0.327565	0.00499722	0.985351	0.648762	0.0896551	0.475341	0.526365	0.482061	0.518246	0.433292	0.411089	1
Sample 1061	0.161427	0.469597	0.398986	1	0.764922	0.216015	0.155369	0.480789	0.448847	0.502157	0.996159	0.960443	0.51928	0.410431	0.259503	0.734337	0.270646	0.728136	0.266743	0.612633	1
Sample 1062	0.0796128	0.0961263	0.0199464	0.707692	0.432057	0.121583	0.00402048	0.155293	0.0516032	0.168676	0.488381	0.987832	0.406495	0.39095	0.429669	0.571421	0.426315	0.564991	0.383586	0.5549	1
Sample 1063	0.267204	0.293543	0.271497	0.48855	0.59116	0.175056	0.0828577	0.446119	0.215019	0.487621	0.0477375	0.991675	0.405267	0.336337	0.458876	0.563865	0.404096	0.638458	0.304467	0.535927	1
Sample 1064	0.0810939	0.287545	0.0920637	0.586207	0.515507	0.327534	0.0659902	0.350875	0.204159	0.327145	0.227307	0.992421	0.493076	0.330199	0.108265	0.875437	0.115907	0.911319	0.182356	0.546092	1
Sample 1065	0.140458	0.140568	0.186055	0.633588	0.305098	0.0777696	0.052362	0.477879	0.111961	0.474882	0.00693614	0.91641	0.53554	0.182067	0.41867	0.58475	0.41258	0.610492	0.367897	0.501147	1
Sample 1066	0.562091	0.429069	0.477437	0.666667	0.69209	0.421977	0.173229	0.863395	0.216016	0.874782	0.911531	0.967962	0.822019	0.460004	0.818761	0.161862	0.866903	0.116066	0.767659	0.489326	1
Sample 1067	0.447406	0.181293	0.275735	0.945736	0.247241	0.284007	0.0317076	0.849287	0.1776	0.870244	0.212576	0.622711	0.835501	0.577629	0.515386	0.481385	0.538012	0.418569	0.783234	0.148752	1
Sample 1068	0	0.665299	0.170964	0.876033	0.480888	0.077959	0.41085	0.261835	0.743299	0.144408	0.657764	0.894528	0.139765	0.182752	0.467007	0.576035	0.40756	0.598969	0.283271	0.464813	1
Sample 1069	0.308292	0.277341	0.484566	0.396947	0.309742	0.0828654	0.0996667	0.618484	0.222008	0.589584	0.000881926	0.994616	0.727515	0.589168	0.61523	0.414495	0.556606	0.525775	0.426253	0.374561	1
Sample 1070	0.0411806	0.105894	0.264935	0.977273	0.553514	0.0833627	0.0373203	0.418234	0.198331	0.446505	0.774013	0.926197	0.784083	0.00170839	0.564789	0.430493	0.575619	0.413458	0.601831	0.487938	1
Sample 1071	0.398891	0.780041	0.0811349	0.954545	0.152842	0.56831	0.582113	0.565243	0.494787	0.518332	0.562482	0.765835	0.196676	0.202671	0.669211	0.271173	0.771997	0.187871	0.874662	0.404565	1
Sample 1072	0.18915	0.0583762	0.514297	0.984848	0.72015	0.13813	0.00468683	0.742034	0.0399638	0.746876	0.517406	0.932455	0.911256	0.537094	0.415548	0.587989	0.413986	0.56793	0.500198	0.821745	1
Sample 1073	0.00349303	0.00692081	0.173447	0.863636	0.218191	0.110632	0.00040334	0.51645	0.0143184	0.489763	0.0327959	0.953388	0.893269	0.0434636	0.511978	0.504811	0.474684	0.551785	0.475709	0.541883	1
Sample 1074	0.00560349	0.00389285	0.0363319	0.765152	0.389298	0.00602167	7.83487e+09	0.379384	0.00608936	0.385025	0.531472	0.963275	0.671775	0.0117767	0.359106	0.633805	0.375309	0.612966	0.406236	0.433284	1
Sample 1075	0.0297022	0.038858	0.331474	0.434109	0.186102	0.610719	0.000374585	0.256769	0.016422	0.487156	0	0.99868	0.889635	0.614457	0.372029	0.641388	0.371997	0.608149	0.393459	0.61265	1
Sample 1076	0.0670923	0.0551073	0.707526	0.883721	0.494743	0.0585862	0.00288554	0.485279	0.0448663	0.426716	0.556826	0.974643	0.464292	0.385788	0.417366	0.551274	0.490977	0.448867	0.568372	0.52383	1
Sample 1077	0.111005	0.0688094	0.237465	0.801527	0.375993	0.0874542	0.0199404	0.520472	0.102209	0.523366	0.00323705	0.993098	0.902062	0.172707	0.470277	0.532368	0.479003	0.509194	0.47417	0.597345	1
Sample 1078	0	0.0496872	0.303566	1	0.600584	0.263763	0.00783271	0.890218	0.0968467	0.862197	0.95108	0.913769	0.903013	0.718573	0.367739	0.63596	0.357359	0.652517	0.373016	0.476832	1
Sample 1079	0.0294105	0.0320833	0.0220118	0.992308	0.537913	0.106661	0.000606785	0.118632	0.00660313	0.127257	0.130245	0.994301	0.391301	0.35773	0.381649	0.623691	0.367115	0.63197	0.297486	0.649492	1
Sample 1080	0.231259	0.14304	0.828352	1	0.737758	0.0864202	0.0335114	0.472693	0.205345	0.519223	0.992868	0.855476	0.734831	0.303784	0.443563	0.560222	0.430566	0.588259	0.390512	0.31966	1
Sample 1081	0.0882978	0.0515163	0.416231	0.594828	0.449247	0.182308	0.00679184	0.482298	0.0526417	0.475994	0.114748	0.846819	0.787157	0.393243	0.258615	0.747978	0.217952	0.833675	0.254617	0.499391	1
Sample 1082	0.0450769	0.0181139	0.71488	0.992366	1	0.6433	0.00239076	0.417507	0.0145013	0.430051	0.899974	0.431503	0.592533	0.0913026	0.379277	0.620724	0.381845	0.633383	0.355149	0.438311	1
Sample 1083	0.0141069	0.0322526	0.14529	0.969697	0.0475057	0.216924	0.00368665	0.75678	0.0314638	0.742053	0.846939	0.74026	0.906869	0.403409	0.50437	0.459167	0.601178	0.32923	0.643328	0.447949	1
Sample 1084	0.0126463	0.00206849	0.268101	0.604651	0.469366	0.10968	4.76187e+09	0.705504	0.00114389	0.733473	0.255753	0.98664	0.813835	0.245323	0.605361	0.399102	0.603008	0.38576	0.756576	0.208284	1
Sample 1085	0.0785581	0.0218366	0.782753	1	1	0.456516	0.00169485	0.635092	0.0030013	0.603824	0.33256	0.911202	0.706962	0.542739	0.427204	0.570926	0.457886	0.501174	0.489443	0.437273	1
Sample 1086	0.111964	0.0310275	0.549327	0.206107	0.27483	0.386037	0.000924068	0.597272	0.000660481	0.574384	0.00113643	0.999511	0.873471	0.47256	0.53792	0.480458	0.502113	0.565393	0.392326	0.439173	1
Sample 1087	0.00922722	0.0013042	0.439963	0.666667	0.333635	0.0713463	0.000413512	0.537833	0.00107014	0.538919	0.103583	0.997347	0.950202	0.0920066	0.421068	0.58791	0.404584	0.59853	0.413818	0.542409	1
Sample 1088	0.0721442	0.222022	0.248575	0.939394	0.129487	0.553898	0.0621465	0.513978	0.157594	0.486411	0.429964	0.58245	0.473865	0.250791	0.516816	0.453051	0.567391	0.411982	0.661323	0.526692	1
Sample 1089	0.163062	0.261697	0.0558052	0.727273	0.372815	0.0841166	0.0592577	0.624434	0.19263	0.613069	0.00353518	0.997291	0.671381	0.522201	0.421622	0.588099	0.410194	0.572083	0.491355	0.870044	1
Sample 1090	0.0211308	0.00877199	0.549701	0.712121	0.286869	0.0695095	0.000547718	0.54322	0.01437	0.514631	0.000433917	1	0.91325	0.0603938	0.497592	0.516538	0.465365	0.558214	0.477814	0.543513	1
Sample 1091	0.0189546	0.0109754	0.028453	0.44697	0.393412	0.00370944	0.000537799	0.41523	0.0354884	0.421073	0.100106	0.983951	0.669807	0.0250449	0.418581	0.569349	0.444443	0.539982	0.480894	0.423413	1
Sample 1092	0.0850341	0.226724	0.164444	0.44186	0.0145618	0.953639	0.00894631	0.150122	0.108937	0.413671	0.350174	0.930847	0.70681	0.636443	0.359688	0.651971	0.364041	0.61237	0.388482	0.553508	1
Sample 1093	0.485065	0.505343	0.420405	0.589147	0.452968	0.0523219	0.186007	0.914892	0.533497	0.757906	0.0405183	0.941256	0.433265	0.660975	0.317517	0.688463	0.288667	0.709695	0.378012	0.840433	1
Sample 1094	0.025832	0.108086	0.160376	0.435115	0.155582	0.458438	0.0197736	0.390937	0.129206	0.386762	0.00676724	0.969171	0.739727	0.0934447	0.515504	0.487923	0.518175	0.482748	0.466801	0.475288	1
Sample 1095	0.159482	0.628618	0.380495	1	0.741131	0.222812	0.255289	0.338603	0.59427	0.350189	0.994839	0.954787	0.358928	0.261669	0.263991	0.729633	0.275051	0.725275	0.251166	0.593233	1
Sample 1096	0.0878592	0.0923559	0.0210786	0.653846	0.463761	0.0843104	0.00519923	0.162421	0.0623189	0.17832	0.637016	0.971502	0.42145	0.396407	0.450625	0.549816	0.449276	0.541515	0.407914	0.538331	1
Sample 1097	0.372164	0.261299	0.320159	0.534351	0.674924	0.170574	0.0791117	0.5594	0.359746	0.616593	0.00599118	0.986301	0.529445	0.431396	0.469001	0.557869	0.405604	0.642369	0.305585	0.557539	1
Sample 1098	0.0881125	0.238959	0.10694	0.586207	0.509318	0.312594	0.04805	0.380698	0.142239	0.36394	0.229126	0.993415	0.554664	0.356292	0.148349	0.839268	0.146987	0.885791	0.205914	0.514298	1
Sample 1099	0.144525	0.134004	0.188501	0.633588	0.263301	0.0674783	0.0579444	0.491419	0.127873	0.485244	0.00876386	0.875764	0.543834	0.185937	0.423312	0.580111	0.417699	0.605126	0.37365	0.50041	1
Sample 1100	0.553479	0.475208	0.449833	0.636364	0.577657	0.386807	0.201444	0.843539	0.214612	0.846788	0.910951	0.957337	0.768236	0.422145	0.835843	0.14768	0.877071	0.111017	0.763909	0.497861	1
Sample 1101	0.445644	0.184026	0.274233	0.945736	0.260934	0.26423	0.0338901	0.844655	0.176348	0.86731	0.212707	0.652581	0.830953	0.576282	0.50921	0.488388	0.530467	0.426259	0.777865	0.149409	1
Sample 1102	0	0.642376	0.169909	0.876033	0.501951	0.0883487	0.36447	0.249672	0.727802	0.14754	0.614662	0.892852	0.157241	0.204956	0.463818	0.579247	0.404822	0.602219	0.277671	0.455951	1
Sample 1103	0.33105	0.330449	0.449583	0.396947	0.285584	0.12687	0.117686	0.640453	0.252631	0.607216	0.000723077	0.996676	0.680822	0.602684	0.622124	0.408714	0.562321	0.518405	0.438554	0.373098	1
Sample 1104	0.0387903	0.106836	0.249102	0.977273	0.567126	0.0953469	0.0385473	0.415271	0.20369	0.443414	0.74241	0.891431	0.778486	0.0127794	0.54715	0.449394	0.55573	0.433906	0.580433	0.502186	1
Sample 1105	0.443628	1	0.0855358	0.954545	0.124444	0.596101	1	0.570895	0.654316	0.492577	0.558644	0.576812	0.0532584	0.113621	0.670729	0.261644	0.785973	0.171887	0.889541	0.393879	1
Sample 1106	0.125221	0.256006	0.0460447	0.537879	0.441835	0.100546	0.0499361	0.60814	0.194744	0.602942	0.00410096	0.998164	0.66534	0.500597	0.432137	0.565699	0.443715	0.529982	0.536743	0.788879	1
Sample 1107	0.0360597	0.0235923	0.357942	0.340909	0.297395	0.210781	0.0018244	0.551522	0.0315423	0.523232	0.00305284	0.994095	0.908898	0.0747239	0.476955	0.535996	0.447077	0.575483	0.462283	0.574621	1
Sample 1108	0.0260517	0.0504137	0.0167713	0.522727	0.379403	0.00494506	0.00754027	0.296084	0.107609	0.308164	0.00108048	0.992819	0.618289	0.032098	0.48985	0.490579	0.530532	0.450745	0.55597	0.317251	1
Sample 1109	0	0.0298628	0.0893806	0.79845	0.491625	0.0484287	0.000663715	0.186368	0.0519131	0.439449	0.684018	0.353492	0.889304	0.58688	0.388903	0.62368	0.390407	0.588978	0.409741	0.563222	1
Sample 1110	0.109323	0.357822	0.152265	0.651163	0.535631	0.151483	0.064733	0.313664	0.202712	0.285303	0.0065449	0.9909	0.259284	0.413592	0.233384	0.736226	0.315257	0.591017	0.447504	0.661959	1
Sample 1111	0.0442988	0.0347826	0.459929	0.396947	0.280588	0.299432	0.00473528	0.457928	0.0164306	0.45586	0.0709275	0.986796	0.879217	0.11063	0.457007	0.545137	0.46531	0.528543	0.442725	0.529848	1
Sample 1112	0.170912	0.418157	0.518209	1	0.748295	0.201529	0.139222	0.5317	0.416052	0.537799	0.546235	0.98036	0.573261	0.565068	0.150036	0.838584	0.175262	0.809227	0.219321	0.556837	1
Sample 1113	0.0290543	0.162777	0.0106664	0.553846	0.5401	0.0537732	0.0185685	0.039745	0.101399	0.0283665	0.0145767	0.997565	0.307247	0.357494	0.445802	0.557543	0.43778	0.560538	0.352424	0.487708	1
Sample 1114	0.405739	0.292174	0.357177	0.549618	0.757308	0.147456	0.115472	0.5423	0.382488	0.619698	0.00347802	0.995897	0.519773	0.461803	0.477497	0.557503	0.397133	0.656631	0.298044	0.538584	1
Sample 1115	0.137357	0.300788	0.146634	0.5	0.455055	0.319222	0.0785022	0.39327	0.137953	0.38311	0.00707825	0.997439	0.531191	0.425893	0.123903	0.861255	0.127112	0.905431	0.191018	0.508392	1
Sample 1116	0.104134	0.183626	0.0846984	0.900763	0.413147	0.230599	0.062021	0.41093	0.0805743	0.413943	0.00281741	0.974048	0.474298	0.147501	0.459267	0.547323	0.4452	0.586603	0.366563	0.49905	1
Sample 1117	0.447132	0.351887	0.397006	0.636364	0.581359	0.377118	0.121686	0.854286	0.181619	0.86188	0.167969	0.980851	0.833439	0.689664	0.771586	0.217166	0.806245	0.178279	0.713593	0.534553	1
Sample 1118	0.807797	0.310881	0.31112	0.937984	0.294143	0.206447	0.100732	0.957887	0.315262	0.969905	0.846005	0.596274	0.911806	0.853091	0.462025	0.52272	0.509237	0.435229	0.788231	0.125158	1
Sample 1119	0.505703	0.423756	0.471579	0.471074	0.579433	0.115429	0.167876	0.714613	0.247194	0.679374	0.0837426	0.978322	0.560905	0.754707	0.544434	0.54549	0.389394	0.660971	0.30929	0.394794	1
Sample 1120	0.527112	0.547627	0.547535	0.435115	0.267984	0.252759	0.196667	0.661198	0.344453	0.621331	0.00215026	1	0.569985	0.719133	0.603909	0.431899	0.532549	0.552652	0.403439	0.419502	1
Sample 1121	0.0383555	0.117728	0.238431	0.984848	0.591364	0.125777	0.039219	0.371375	0.265085	0.396378	0.367688	0.721128	0.755428	0.0679717	0.543353	0.452552	0.551394	0.443876	0.553812	0.474832	1
Sample 1122	0.130787	0.375713	0.0324876	0.954545	0.495135	0.049423	0.310902	0.405783	0.448262	0.357223	0.581783	0.562997	0.384782	0.0740381	1	0	0.984794	0.0311229	0.948098	0.371339	1
Sample 1123	0.103362	0.0889862	0.0944354	0.348485	0.378409	0.101123	0.00630997	0.714396	0.0426364	0.703374	0.655001	0.97046	0.834867	0.488118	0.465317	0.543719	0.451765	0.53775	0.520773	0.776275	1
Sample 1124	0.0350865	0.0272357	0.312938	0.560606	0.393691	0.0450033	0.00358254	0.539652	0.0245007	0.510788	0.0166661	0.471208	0.901786	0.0737897	0.505634	0.51221	0.465774	0.562171	0.468306	0.561939	1
Sample 1125	0.0225447	0.0317734	0.0191025	0.44697	0.368873	0.00970901	0.00329417	0.373963	0.0547117	0.373779	0.00132716	0.993621	0.642521	0.0286127	0.322531	0.671706	0.338216	0.645777	0.380999	0.43985	1
Sample 1126	0	0.0673696	0.0786968	0.72093	0.505974	0.0261736	0.00452384	0.0510175	0.142185	0.34584	0.179469	0.623649	0.849094	0.595066	0.358123	0.665245	0.33546	0.661187	0.309913	0.597886	1
Sample 1127	0.23689	0.466609	0.237092	0.643411	0.549993	0.121642	0.106342	0.391105	0.210402	0.33083	0.932795	0.989093	0.473085	0.49758	0.180444	0.766251	0.327789	0.517033	0.562219	0.635798	1
Sample 1128	0.545927	0.676261	0.321879	0.145038	0.204458	0.554336	0.491293	0.635619	0.454442	0.629803	0.00092072	0.996957	0.430284	0.577443	0.0284502	1	0	1	0.0259056	0.863777	1
Sample 1129	0.52869	0.336749	0.372761	0.710843	0.785281	0.309253	0.0952518	0.817713	0.220585	0.78521	0.114993	0.961412	0.740371	0.835291	0.703165	0.312587	0.665819	0.366754	0.573546	0.683015	1
Sample 1130	0.00819226	0.0056927	0.0167648	0.853846	0.579418	0.0969284	6.22681e+09	0.105797	0	0.111241	0.390992	0.980542	0.394405	0.340473	0.356441	0.649161	0.340877	0.657552	0.272019	0.660728	1
Sample 1131	0.302979	0.404685	0.279648	0.541985	0.932567	0.198432	0.202586	0.248881	0.294066	0.311397	0.148541	0.969872	0.301136	0.0791131	0.608806	0.347236	0.699383	0.255573	0.765727	0.174345	1
Sample 1132	0.0230831	0.2369	0.066398	0.12931	0.673875	0.331031	0.0526782	0.307179	0.252698	0.291595	0.0455503	0.971669	0.495625	0.332497	0.253886	0.760192	0.191093	0.897537	0.122245	0.622026	1
Sample 1133	0.492522	0.601501	0.245255	0.351145	0.510569	0.467972	0.566987	0.578596	0.389351	0.59289	0.222958	0.974087	0.449853	0.517088	0.29838	0.672983	0.370052	0.587047	0.498558	0.441471	1
Sample 1134	0.0226582	0.585293	0.145018	1	0.589944	0.354121	0.330322	0.252015	0.652441	0.248544	0.930511	0.852739	0.330074	0.091953	0.63396	0.327761	0.727341	0.226453	0.641035	0.315197	1
Sample 1135	0.215838	0.161478	0.186437	0.790698	0.378771	0.109428	0.0377561	0.683141	0.107972	0.694915	0.00928616	0.990261	0.716736	0.400631	0.713649	0.293623	0.706644	0.281813	0.831496	0.151353	1
Sample 1136	0.229029	0.292593	0.287622	0.487603	0.431217	0.202324	0.065165	0.613179	0.138667	0.561131	0.24478	0.990294	0.523659	0.579024	0.372405	0.577992	0.504918	0.389755	0.645117	0.439065	1
Sample 1137	0.671602	0.481171	0.464188	0.801527	0.359035	0.0958096	0.220447	0.854067	0.592546	0.847538	0.00204055	0.96914	0.762954	0.804952	0.573722	0.415141	0.603415	0.438732	0.517733	0.559428	1
Sample 1138	0.0367081	0.115828	0.336858	0.590909	0.423674	0.135239	0.0294408	0.391135	0.252452	0.396672	0.00147968	0.996341	0.756812	0.117191	0.376358	0.642894	0.338593	0.678554	0.304757	0.499845	1
Sample 1139	0.688435	0.540301	0.074267	0.643939	0.557987	0.0928388	0.269155	0.762677	0.545144	0.760274	0.253261	0.96709	0.607215	0.794066	0.409382	0.598066	0.389794	0.611956	0.508358	0.624001	1
Sample 1140	0.0301978	0.026177	0.128747	0.924242	0.405448	0.000477051	0.00181156	0.719542	0.0202741	0.709856	0.23668	0.299208	0.844797	0.398881	0.427815	0.577246	0.423447	0.558569	0.510277	0.808893	1
Sample 1141	0.0219949	0.0352493	0.214294	0.795455	0.324874	0.0690513	0.00439334	0.511012	0.0345415	0.485967	0.0247146	0.967794	0.871892	0.0612233	0.488305	0.525745	0.456147	0.568336	0.463022	0.540948	1
Sample 1142	0.0369906	0.036992	0.0248066	0.575758	0.402242	0.00844763	0.00383992	0.374439	0.0588187	0.376149	0.00100934	0.99863	0.646168	0.0429689	0.407175	0.579316	0.437411	0.542748	0.479769	0.397882	1
Sample 1143	0.0643357	0.0308941	0.0956419	0.604651	0.50631	0.0677404	0.000462604	0.29632	0.0234847	0.514917	0.0045511	0.862133	0.909803	0.628218	0.382435	0.630549	0.382854	0.597942	0.402271	0.653966	1
Sample 1144	0.0275434	0.0785979	0.309992	0.992248	0.305616	0.429095	0.00312246	0.429345	0.0284342	0.381887	0.896505	0.949276	0.400322	0.302178	0.421586	0.550293	0.485211	0.464498	0.538923	0.561542	1
Sample 1145	0.420716	0.789158	0.436872	0.145038	0.691243	0.559674	0.624217	0.0577302	0.793056	0.0718398	0.00334541	0.715664	0.102848	0.460922	0.632524	0.319722	0.74021	0.19997	0.773034	0	1
Sample 1146	0	0.0407423	0.370903	0.987952	0.506219	0.118634	0.00894046	0.921149	0.0858442	0.878615	0.982961	0.7585	0.912007	0.720661	0.323301	0.681761	0.310109	0.700743	0.330658	0.533646	1
Sample 1147	0.00967488	0.00876613	0.00964345	0.892308	0.531623	0.028923	0.000246809	0.107813	0.000339839	0.113686	0.286192	0.976468	0.393399	0.339659	0.363344	0.642368	0.347849	0.650436	0.278745	0.673623	1
Sample 1148	0.0747146	0.0513704	0.271233	0.137405	0.718017	0.202894	0.00336542	0.374102	0.0338006	0.413232	0.0315404	0.98381	0.53885	0.162008	0.480617	0.519291	0.475069	0.540203	0.43153	0.298946	1
Sample 1149	0.0655838	0.0597	0.295774	0.836207	0.380284	0.0560245	0.0128595	0.472089	0.0373715	0.454882	0.35052	0.827418	0.817621	0.378126	0.198046	0.808693	0.155078	0.902191	0.19055	0.545834	1
Sample 1150	0.282889	0.606571	0.172273	0.824427	0.5525	0.425396	0.48741	0.235316	0.386605	0.236365	0.00449594	0.936773	0.252008	0.317603	0.484464	0.528064	0.460384	0.574822	0.365697	0.324945	1
Sample 1151	0	0.0722607	0.142482	1	0.612572	0.137276	0.0106532	0.675808	0.10797	0.675176	0.827069	0.743761	0.856201	0.373609	0.478557	0.480479	0.585685	0.338076	0.635605	0.422085	1
Sample 1152	0.0180269	0.0119855	0.194727	0.674419	0.394453	0.0915007	0.000452785	0.701606	0.00968989	0.729011	0.176129	0.971375	0.805942	0.249432	0.59572	0.407881	0.59564	0.391248	0.75344	0.213739	1
Sample 1153	0.00439656	0.0874029	0.239836	0.884298	0.705253	0.306172	0.0067559	0.547363	0.11884	0.506647	0.69385	0.782474	0.582277	0.471685	0.477379	0.523664	0.498545	0.469471	0.49048	0.412091	1
Sample 1154	0.242294	0.165042	0.418773	0.21374	0.348439	0.232929	0.0292002	0.637469	0.116745	0.609989	0.00257895	0.976647	0.812347	0.549969	0.515027	0.497632	0.491248	0.569343	0.390899	0.483623	1
Sample 1155	0.086106	0.105145	0.350382	0.128788	0.39002	0.264262	0.0187938	0.561101	0.0961955	0.568932	0.0157775	0.992494	0.85439	0.162462	0.43601	0.571858	0.420886	0.583486	0.424824	0.569736	1
Sample 1156	0.408385	0.389154	0.0445674	0.0454545	0.632143	0.124033	0.129653	0.527878	0.230258	0.540802	0.0886695	0.994271	0.487705	0.571568	0.464895	0.511502	0.506884	0.469648	0.621263	0.559906	1
Sample 1157	0.0548414	0.0717427	0.0650298	0.856061	0.356285	0.0831123	0.00542626	0.703275	0.0511667	0.689689	0.000509885	0.994917	0.810933	0.460418	0.46392	0.544863	0.451339	0.536583	0.52416	0.771421	1
Sample 1158	0.0142964	0.0123663	0.218113	0.287879	0.500375	0.101839	0.000935223	0.519626	0.011761	0.494327	0.0191458	0.991	0.89859	0.0538336	0.496142	0.520568	0.458271	0.5695	0.45984	0.553976	1
Sample 1159	0.0183471	0.0210378	0.0327184	0.727273	0.401346	0.0106499	0.00105199	0.356556	0.0349726	0.363404	0.0366095	0.956272	0.654789	0.0244411	0.369591	0.618965	0.39723	0.580878	0.447106	0.400781	1
Sample 1160	0	0.0703375	0.0732941	0.75969	0.496382	0.0254593	0.00416386	0.0727617	0.12559	0.365442	0.175079	0.772828	0.845912	0.596075	0.354759	0.668944	0.331109	0.666929	0.301497	0.64377	1
Sample 1161	0.197069	0.428632	0.204862	0.643411	0.54281	0.115634	0.0874243	0.370692	0.198994	0.319354	0.0349607	0.99353	0.271782	0.471362	0.191345	0.761897	0.318907	0.545613	0.518259	0.688053	1
Sample 1162	0.0449445	0.296675	0.224077	0.580153	0.211361	0.350346	0.137192	0.238301	0.42287	0.237474	0.00500141	0.971043	0.458383	0.111231	0.23086	0.748913	0.29732	0.655279	0.358278	0.330631	1
Sample 1163	0.428466	0.427562	0.330267	0.710843	0.751259	0.304609	0.15866	0.700806	0.342994	0.64966	0.66927	0.935219	0.62518	0.511701	0.663215	0.353685	0.622973	0.412119	0.515611	0.720429	1
Sample 1164	0.00820043	0.0161344	0.0187221	0.892308	0.551704	0.0114839	0.000553298	0.101036	0.00674352	0.107313	0.223699	0.979275	0.387713	0.331781	0.359092	0.646233	0.344572	0.652542	0.277605	0.66829	1
Sample 1165	0.329255	0.432758	0.273313	0.549618	0.916942	0.195711	0.206747	0.266007	0.285962	0.334378	0.0940789	0.960062	0.288879	0.093273	0.655985	0.300308	0.745394	0.211428	0.807861	0.175243	1
Sample 1166	0.0190884	0.251931	0.111354	0.12931	0.452574	0.137332	0.0751835	0.331797	0.236716	0.307277	0.000786159	0.99756	0.47485	0.347183	0.233402	0.784739	0.159299	0.940524	0.0817365	0.636674	1
Sample 1167	0.236295	0.351846	0.48934	1	0.561823	0.417738	0.166103	0.40308	0.139716	0.409566	0.972021	0.983219	0.744832	0.273264	0.40821	0.575685	0.45371	0.523119	0.514858	0.327368	1
Sample 1168	0.0120491	0.678427	0.143874	1	0.598276	0.338766	0.453236	0.17027	0.772311	0.153673	0.930196	0.843247	0.225623	0.0223786	0.62523	0.334892	0.722017	0.23025	0.629563	0.297868	1
Sample 1169	0.232099	0.175581	0.185998	0.790698	0.378724	0.108033	0.0454499	0.671463	0.120675	0.687519	0.0103292	0.989	0.707708	0.413061	0.697832	0.309405	0.691731	0.294991	0.822991	0.157465	1
Sample 1170	0.148375	0.3339	0.259349	0.487603	0.588649	0.201341	0.0745315	0.514389	0.228538	0.467084	0.290633	0.963977	0.457043	0.497959	0.419391	0.533941	0.542839	0.361302	0.640555	0.405022	1
Sample 1171	0.692567	0.434325	0.433798	0.832061	0.34965	0.100972	0.210932	0.904238	0.662106	0.900775	0.00214339	0.971251	0.836063	0.817403	0.557723	0.426533	0.598265	0.435313	0.528607	0.602415	1
Sample 1172	0.00812912	0.0615712	0.327017	0.583333	0.462423	0.0977948	0.0144698	0.418012	0.195026	0.423594	0.0112512	0.948753	0.824615	0.0910002	0.373661	0.645742	0.335005	0.683959	0.294366	0.541419	1
Sample 1173	0.605596	0.426442	0.0953692	0.545455	0.513202	0.0652208	0.230956	0.794932	0.570245	0.788909	0.213733	0.975433	0.659843	0.739312	0.358978	0.646988	0.343262	0.653639	0.483178	0.64653	1
Sample 1174	0.16049	0.115342	0.0984217	0.159091	0.369196	0.109232	0.00942162	0.732695	0.0461553	0.719829	0.00170867	0.989064	0.802776	0.520732	0.452936	0.557152	0.437119	0.553325	0.505925	0.80377	1
Sample 1175	0.00965312	0.0102423	0.23193	0.825758	0.359853	0.0411823	0.00120871	0.516514	0.0156756	0.491975	0.0330866	0.988782	0.895955	0.0493766	0.499881	0.522009	0.451435	0.581954	0.443782	0.567291	1
Sample 1176	0.0396987	0.0332503	0.0298777	0.227273	0.397123	0.0092946	0.00299333	0.40162	0.0532823	0.404387	0.00160881	0.986579	0.653675	0.0456603	0.354205	0.635671	0.380277	0.595251	0.442957	0.416503	1
Sample 1177	0.0568219	0.0852955	0.139517	0.75969	0.501456	0.0279044	0.0068111	0.137718	0.112368	0.395603	0.170406	0.864904	0.848957	0.625233	0.318048	0.712008	0.281497	0.720269	0.262614	0.660379	1
Sample 1178	0.255622	0.445303	0.272586	0.96124	0.617267	0.18857	0.0948131	0.428861	0.18547	0.374427	0.961077	0.982297	0.541166	0.509913	0.212961	0.736962	0.353526	0.497059	0.582855	0.609258	1
Sample 1179	0.0682409	0.266303	0.212691	0.687023	0.153021	0.575947	0.0850576	0.349633	0.222133	0.355433	0.00631696	0.471161	0.534381	0.13291	0.249018	0.752345	0.268104	0.714467	0.26415	0.58354	1
Sample 1180	0.425071	0.305413	0.354395	0.710843	0.804487	0.33945	0.0854345	0.784227	0.23254	0.757435	0.150722	0.872977	0.747186	0.806437	0.635227	0.377478	0.604334	0.424156	0.525668	0.657702	1
Sample 1181	0.0284481	0.0870171	0.0094088	0.969231	0.499362	0.105171	0.00292909	0.0875063	0.0309439	0.0873248	0.388398	0.966731	0.355442	0.346914	0.346089	0.659735	0.328426	0.674128	0.244209	0.684938	1
Sample 1182	0.256981	0.31778	0.27668	0.152672	0.845698	0.187186	0.113961	0.339292	0.199263	0.385145	0.00229894	0.992746	0.367876	0.176638	0.559343	0.404949	0.632471	0.332169	0.686972	0.224623	1
Sample 1183	0.0371369	0.462369	0.057391	0.431034	0.745849	0.450885	0.176152	0.170529	0.504802	0.153645	0.0497996	0.982495	0.253815	0.337545	0.365272	0.648907	0.301427	0.801282	0.149319	0.555353	1
Sample 1184	0.0451434	0.086246	0.372441	0.503817	0.489066	0.419759	0.0137723	0.388316	0.0445864	0.397389	0.803935	0.989066	0.609462	0.0913659	0.333061	0.661114	0.350416	0.650157	0.358923	0.392954	1
Sample 1185	0.0441898	0.647773	0.151215	1	0.56195	0.309306	0.406992	0.246986	0.681056	0.233424	0.995814	0.83896	0.277397	0.0194377	0.651922	0.303513	0.759822	0.182639	0.686853	0.308695	1
Sample 1186	0.168986	0.0925102	0.206545	0.503876	0.336494	0.0812948	0.0158465	0.729635	0.0618886	0.744756	0.000637635	0.997972	0.769219	0.364821	0.590508	0.412389	0.593941	0.387356	0.764467	0.193887	1
Sample 1187	0.201355	0.184639	0.314038	0.884298	0.453084	0.230811	0.0276574	0.675888	0.0859196	0.634672	0.000752527	0.998494	0.593914	0.603676	0.445388	0.524944	0.535678	0.379752	0.653018	0.434182	1
Sample 1188	0.533852	0.328064	0.489948	0.938931	0.240293	0.209747	0.0965111	0.85732	0.482159	0.826534	0.00634136	0.960857	0.841458	0.723137	0.55426	0.444595	0.563182	0.483113	0.482082	0.550499	1
Sample 1189	0	0.0582026	0.176658	0.909091	0.442607	0.095069	0.0109251	0.401899	0.219209	0.404687	0.147501	0.855711	0.819098	0.0575479	0.425423	0.590285	0.394541	0.619089	0.365233	0.51671	1
Sample 1190	0.404271	0.258172	0.120858	0.424242	0.568539	0.0330826	0.130732	0.694982	0.385827	0.693138	0.315385	0.166185	0.665037	0.606244	0.400059	0.606285	0.378611	0.634374	0.459684	0.694207	1
Sample 1191	0.0389779	0.020862	0.0665354	0.825758	0.220551	0.174097	0.000565311	0.732513	0.00439573	0.720634	0.00147611	0.977581	0.85219	0.446516	0.426547	0.578888	0.420923	0.562964	0.502632	0.830204	1
Sample 1192	0.00662529	0.00142484	0.317504	0.30303	0.215369	0.0939281	7.20109e+09	0.527198	0.000600397	0.499564	0.0360329	0.789413	0.906163	0.0464702	0.495265	0.517791	0.465352	0.557401	0.475687	0.542064	1
Sample 1193	0.0228961	0.0211769	0.0160933	0.0757576	0.403391	0.00950721	0.00142675	0.379573	0.0342691	0.383856	0.033667	0.991901	0.658112	0.028962	0.37915	0.610387	0.403209	0.579215	0.445941	0.409254	1
Sample 1194	0.0155606	0.0215188	0.0508775	0.75969	0.52628	0.0472829	0.00039543	0.217699	0.0320528	0.461733	0.100571	0.727602	0.903475	0.605646	0.377535	0.638037	0.372193	0.613037	0.376076	0.643877	1
Sample 1195	0.00994483	0.0462394	0.183922	0.992248	0.545144	0.165132	0.00181407	0.403975	0.0358075	0.36474	0.915446	0.963243	0.410817	0.313692	0.430561	0.544319	0.488966	0.462952	0.535544	0.553981	1
Sample 1196	0.150651	0.203494	0.631951	0.374046	0.678703	0.843107	0.0442248	0.370094	0.169181	0.373431	0.00208669	0.977209	0.731382	0.2096	0.526269	0.460848	0.564801	0.411228	0.564853	0.383394	1
Sample 1197	0.00887942	0.0595274	0.128761	1	0.466322	0.163661	0.0146085	0.925381	0.0959911	0.874208	0.8375	0.893374	0.895235	0.703184	0.364702	0.641485	0.349326	0.662027	0.365753	0.53288	1
Sample 1198	0.042663	0.0519731	0.0120049	0.153846	0.550694	0.0527052	0.00241348	0.119428	0.0153001	0.127765	0.00205184	0.997893	0.387178	0.366499	0.378386	0.62809	0.361412	0.638698	0.287511	0.707483	1
Sample 1199	0.0333739	0.00984668	0.524201	0.984733	0.765257	0.062363	0.000875967	0.361672	0.0140672	0.404959	0.717873	0.786409	0.588708	0.124567	0.45618	0.542089	0.454284	0.559009	0.414612	0.284909	1
Sample 1200	0.129838	0.103904	0.367467	0.956897	0.379265	0.123658	0.0237568	0.507323	0.0913339	0.490199	0.819706	0.921001	0.874748	0.420889	0.140676	0.863865	0.102694	0.948504	0.16621	0.592927	1
Sample 1201	0.0154832	0.0262645	0	0.954198	0.75792	0.301939	0.00347804	0.382397	0.0336609	0.395559	0.347563	0.955782	0.541322	0.0415221	0.410318	0.589276	0.412677	0.605874	0.368436	0.438358	1
Sample 1202	0.00359572	0.0647557	0.114891	1	0.662679	0.217135	0.00891318	0.689846	0.0943318	0.686472	0.825316	0.3901	0.866282	0.379336	0.505682	0.45423	0.610524	0.315876	0.650686	0.424697	1
Sample 1203	0.00564544	0.00581602	0.222186	0.736434	0.46324	0.0616111	0.000187576	0.698405	0.00936206	0.726331	0.117627	0.96131	0.808548	0.239972	0.585486	0.417004	0.587831	0.397773	0.749252	0.21499	1
Sample 1204	0	0.0542431	0.138795	0.933884	0.672489	0.133492	0.00665292	0.570883	0.0944379	0.524768	0.688286	0.722746	0.605644	0.440502	0.46476	0.539089	0.482442	0.48373	0.484252	0.444902	1
Sample 1205	0.128278	0.0784742	0.492717	0.923664	0.240571	0.293561	0.00943248	0.588569	0.0338391	0.562997	0.00321674	0.993659	0.82863	0.48225	0.523885	0.489455	0.498852	0.562781	0.398421	0.412038	1
Sample 1206	0.00404522	0.00390672	0.204305	0.984848	0.187691	0.123541	0.00068397	0.52588	0.0157092	0.525864	0.853347	0.706091	0.936919	0.0689721	0.439839	0.567692	0.425804	0.576731	0.434916	0.530812	1
Sample 1207	0.0703033	0.030371	0.155097	0.431818	0.456387	0.0746629	0.00426506	0.551951	0.0619149	0.547803	0.0123635	0.841192	0.632472	0.385503	0.465054	0.513918	0.501202	0.480523	0.605431	0.562374	1
Sample 1208	0.134894	0.116725	0.0910093	0.159091	0.295326	0.16935	0.00828831	0.72945	0.0431448	0.716923	0.00198282	0.990963	0.793966	0.50612	0.450271	0.559938	0.43417	0.556553	0.501667	0.820227	1
Sample 1209	0.00455803	0.00585694	0.219653	0.287879	0.31794	0.0615838	0.000505696	0.515651	0.0157147	0.489112	0.012556	0.980822	0.896362	0.0444858	0.497349	0.522413	0.453136	0.578349	0.447981	0.560444	1
Sample 1210	0.0266921	0.0241528	0.0383716	0.969697	0.389992	0.00634651	0.00183546	0.395282	0.0414486	0.401719	0.164687	0.98316	0.656751	0.0327344	0.37324	0.614002	0.40509	0.56682	0.475236	0.388805	1
Sample 1211	0.03145	0.0976767	0.111175	0.75969	0.488276	0.0213217	0.00938345	0.0867162	0.143521	0.362021	0.169532	0.77868	0.827164	0.615151	0.309784	0.723195	0.266486	0.741107	0.228002	0.696174	1
Sample 1212	0.209549	0.424486	0.2376	0.674419	0.584845	0.177539	0.0823794	0.391098	0.180561	0.345804	0.961907	0.986769	0.498863	0.479579	0.232836	0.726634	0.3484	0.524093	0.535515	0.653951	1
Sample 1213	0	0.154108	0.141919	0.450382	0.495481	0.253175	0.0465048	0.25946	0.345387	0.264695	0.271042	0.870208	0.635584	0.00359435	0.345174	0.642383	0.390015	0.581004	0.388341	0.433788	1
Sample 1214	0.398403	0.448145	0.315683	0.939759	0.718893	0.306636	0.172571	0.676309	0.371117	0.617478	0.673917	0.880654	0.597321	0.493419	0.636677	0.3783	0.600705	0.430805	0.502827	0.69435	1
Sample 1215	0.0250682	0.0757621	0.00577496	0.961538	0.51499	0.0966411	0.00253365	0.0954637	0.0218768	0.0974766	0.561794	0.983152	0.360458	0.334514	0.363781	0.642529	0.345684	0.65738	0.258561	0.72636	1
Sample 1216	0.265068	0.3238	0.276859	0.152672	0.789459	0.191404	0.113872	0.364487	0.1995	0.399854	0.00272735	0.997974	0.367244	0.334403	0.582085	0.380819	0.657697	0.30683	0.712189	0.211484	1
Sample 1217	0.0503588	0.428632	0.101424	0.172414	0.590478	0.231269	0.175782	0.221891	0.423571	0.204644	0.00300015	0.995454	0.304459	0.367994	0.287418	0.728626	0.217249	0.890583	0.0844693	0.617093	1
Sample 1218	0.00150418	0.0631866	0.174783	0.503817	0.3538	0.279866	0.0119844	0.365869	0.0738291	0.373259	0.000441377	0.999725	0.500966	0.0498391	0.368745	0.625027	0.386368	0.617281	0.377964	0.392263	1
Sample 1219	0.043014	0.736771	0.147109	1	0.578228	0.300393	0.536674	0.160883	0.788143	0.149848	0.928608	0.823111	0.183027	0.0020237	0.670317	0.284395	0.779336	0.164236	0.690461	0.293978	1
Sample 1220	0.169649	0.100537	0.207015	0.503876	0.341121	0.0929066	0.0175956	0.718128	0.0647366	0.734681	0	1	0.761889	0.365327	0.564457	0.437295	0.571219	0.407058	0.751774	0.20125	1
Sample 1221	0.171192	0.221246	0.29031	0.487603	0.603007	0.231289	0.0338705	0.594045	0.100891	0.558747	0.206497	0.984514	0.552869	0.527794	0.479755	0.496318	0.557496	0.365558	0.642227	0.432949	1
Sample 1222	0.489012	0.290755	0.457622	0.923664	0.285718	0.11892	0.102103	0.861292	0.495338	0.832778	0.00554519	0.875511	0.851818	0.696504	0.547118	0.447811	0.565636	0.473132	0.500479	0.5219	1
Sample 1223	0	0.0681747	0.160074	0.878788	0.413592	0.0594246	0.0165181	0.392177	0.250813	0.388542	0.556872	0.833112	0.798596	0.0366129	0.426555	0.588969	0.39587	0.617738	0.364933	0.51936	1
Sample 1224	0.473187	0.307137	0.126026	0.424242	0.549674	0.0411051	0.179681	0.732059	0.461269	0.728775	0.312712	0.14077	0.684219	0.651795	0.349815	0.657623	0.326397	0.686932	0.418671	0.719204	1
Sample 1225	0.0554562	0.117489	0.0481703	0.856061	0.391803	0.125286	0.00987005	0.667429	0.100636	0.651462	0.00961288	0.971956	0.769807	0.460769	0.450544	0.558067	0.438414	0.549207	0.509812	0.788847	1
Sample 1226	0.280476	0.434716	0.217618	0.174242	0.0281139	0.278865	0.32293	0.69856	0.387779	0.650342	0.0294843	0.992737	0.567313	0.309337	0.494437	0.508532	0.478459	0.552225	0.458893	0.771548	1
Sample 1227	0.00668986	0.00364029	0.0300511	0.977273	0.384485	0.00376408	8.87276e+09	0.388964	0.00844745	0.393631	0.186863	0.876928	0.67091	0.0128563	0.355042	0.637341	0.373565	0.610858	0.413907	0.438214	1
Sample 1228	0	0.073763	0.0536246	0.713178	0.507076	0.0276738	0.0043058	0.0672022	0.13631	0.352377	0.169437	0.854968	0.84224	0.587327	0.366075	0.657909	0.340892	0.661203	0.293576	0.668657	1
Sample 1229	0.27652	0.465057	0.329302	0.96124	0.593561	0.225504	0.086022	0.4339	0.176943	0.370902	0.932703	0.986531	0.501321	0.523671	0.122599	0.857814	0.194163	0.68093	0.42423	0.744957	1
Sample 1230	0.159631	0.357323	0.27943	0.740458	0.204127	0.363462	0.200917	0.355115	0.295617	0.344527	0.0374227	0.996632	0.494202	0.217957	0.11008	0.896991	0.118097	0.876895	0.0973394	0.63723	1
Sample 1231	0.6878	0.317414	0.585987	0.698795	0.548444	0.172469	0.0966073	0.937625	0.159184	0.904373	0.239025	0.988922	0.797728	0.991823	0.812487	0.212171	0.758299	0.275381	0.694602	0.443766	1
Sample 1232	0.000429781	0.0886317	0.00695842	0.969231	0.481932	0.0673484	0.00493965	0.0628527	0.0589699	0.0601199	0.932615	0.935466	0.336154	0.289468	0.37538	0.626985	0.366839	0.629236	0.295605	0.586797	1
Sample 1233	0.443349	0.432824	0.264405	0.145038	0.890869	0.262915	0.201025	0.396636	0.283905	0.451544	0.151595	0.994765	0.381753	0.267605	0.713441	0.272987	0.74042	0.248035	0.74985	0.317587	1
Sample 1234	0.0370714	0.282046	0.107904	0.12931	0.443108	0.166093	0.0883694	0.337439	0.227481	0.317103	0	0.999819	0.457752	0.359151	0.214711	0.80081	0.145172	0.953946	0.0686657	0.691647	1
Sample 1235	0.431768	0.778462	0.196384	0.671756	0.497684	0.463755	0.808817	0.339382	0.349465	0.335497	0.00193797	0.95434	0.215651	0.459275	0.604099	0.411116	0.577413	0.460394	0.47576	0.368108	1
Sample 1236	0.0780834	0.533184	0.147639	0.901515	0.632222	0.315583	0.289888	0.326973	0.572461	0.31697	0.787586	0.569217	0.418564	0.18644	0.700205	0.264605	0.790279	0.160147	0.706213	0.316909	1
Sample 1237	0.173525	0.198974	0.188733	0.844961	0.364291	0.130157	0.058913	0.623184	0.16179	0.644422	0.239066	0.982952	0.67091	0.335421	0.692158	0.315593	0.685137	0.302135	0.814243	0.154583	1
Sample 1238	0.0876757	0.307677	0.291514	0.487603	0.307149	0.265078	0.0783395	0.571628	0.186681	0.512463	0.463804	0.955765	0.450602	0.547263	0.159922	0.770158	0.329012	0.565822	0.476753	0.415231	1
Sample 1239	0.310447	0.637271	0.399119	0.320611	0.288425	0.182176	0.309307	0.360718	0.540309	0.358549	0.322473	0.961164	0.292762	0.590448	0.628048	0.355325	0.665552	0.386855	0.54516	0.193414	1
Sample 1240	0.313299	0.364287	0.313878	0.810606	0.393234	0.17553	0.236918	0.668168	0.428732	0.686924	0.000439167	0.996618	0.669376	0.370673	0.357795	0.669046	0.296769	0.753068	0.148543	0.979447	1
Sample 1241	0.534821	0.377724	0.0998838	0.318182	0.629502	0.0502228	0.158428	0.667619	0.387139	0.682933	0.212844	0.848479	0.56856	0.692533	0.405235	0.589007	0.4146	0.567343	0.560792	0.607672	1
Sample 1242	0	0.0111882	0.0426264	0.727273	0.478993	0.116637	0.000241497	0.713058	0.0174444	0.703555	0.259293	0.971202	0.84941	0.421078	0.427347	0.578207	0.421618	0.562152	0.503305	0.812884	1
Sample 1243	0.371902	0.532896	0.391684	0.113636	0.707343	0.326476	0.449538	0.383615	0.39855	0.390793	0.00336091	0.98878	0.528755	0.397096	0.608986	0.433741	0.526558	0.504706	0.538119	0.313756	1
Sample 1244	0.00105115	0.00120266	0.0157462	0.371212	0.403998	0.0117567	1.17728e+09	0.370329	0.00635893	0.377071	0.00526346	0.844687	0.670066	0.00725259	0.361936	0.629992	0.380612	0.605603	0.414588	0.430115	1
Sample 1245	0.0864372	0.035272	0.109481	0.511628	0.540498	0.0791645	0.000609202	0.29789	0.0255605	0.514673	0.00823272	0.989502	0.912531	0.637	0.38579	0.627062	0.386401	0.594518	0.404805	0.655275	1
Sample 1246	0.00455979	0.0638602	0.0760518	0.992248	0.621081	0.255536	0.00245245	0.381379	0.06221	0.343009	0.918498	0.906621	0.39432	0.296187	0.367846	0.591892	0.461769	0.463474	0.550388	0.539448	1
Sample 1247	0.349351	0.367477	0.348022	0.824427	0.468451	0.322528	0.204214	0.551899	0.263358	0.551552	0.0431527	0.987145	0.698616	0.39451	0.626066	0.368591	0.654752	0.304429	0.725872	0.436617	1
Sample 1248	0.156163	0.112637	0.630118	0.975904	0.638389	0.31667	0.0137522	0.897189	0.097464	0.8705	0.620871	0.977695	0.876934	0.777009	0.349011	0.653369	0.342927	0.661225	0.373993	0.498498	1
Sample 1249	0.033446	0.0734555	0.0126026	0.961538	0.513431	0.0421619	0.00502665	0.0995228	0.0239295	0.107239	0.638865	0.96782	0.367395	0.313595	0.405662	0.593433	0.405659	0.585043	0.347076	0.645799	1
Sample 1250	0.106854	0.0948281	0.305928	0.114504	0.794344	0.235427	0.00935719	0.363558	0.0489004	0.405018	0.0607908	0.993121	0.512922	0.191116	0.424625	0.573617	0.423956	0.585858	0.393523	0.308328	1
Sample 1251	0.00588323	0.056101	0.133184	0.12931	0.528151	0.106068	0.00884381	0.410738	0.0595206	0.399441	0.0422222	0.980948	0.760458	0.338394	0.197183	0.808659	0.155399	0.905258	0.172911	0.548212	1
Sample 1252	0.427489	0.796708	0.217163	0.10687	0.560352	0.414843	0.906699	0.367038	0.344621	0.395442	0.0253551	0.966057	0.19757	0.455203	0.090574	0.889815	0.128349	0.868801	0.138742	0.478602	1
Sample 1253	0	0.0339136	0.219598	0.901515	0.463041	0.17838	0.00278708	0.717352	0.0598821	0.711736	0.614176	0.00378662	0.896556	0.421148	0.474868	0.487469	0.574474	0.354354	0.622603	0.422444	1
Sample 1254	0.0300716	0.0250718	0.188204	0.674419	0.36589	0.112899	0.00132691	0.698728	0.0189624	0.724648	0.352017	0.983126	0.796789	0.247332	0.606867	0.396377	0.607318	0.379644	0.76119	0.208917	1
Sample 1255	0.0042254	0.0362118	0.274117	0.909091	0.520974	0.207715	0.0028615	0.594365	0.0485357	0.554714	0.816197	0.931639	0.621232	0.459745	0.505845	0.499658	0.516995	0.455765	0.505835	0.433741	1
Sample 1256	0.640069	0.372228	0.443627	0.770992	0.290349	0.327915	0.0921066	0.914269	0.589873	0.897612	0.0042187	0.94771	0.870524	0.786223	0.5534	0.459323	0.529931	0.534561	0.419905	0.68261	1
Sample 1257	0.283121	0.495649	0.376287	0.810606	0.561191	0.306995	0.319865	0.177681	0.701135	0.193511	0.000566086	0.99715	0.35311	0.343017	0.465979	0.539456	0.463109	0.516006	0.564383	0	1
Sample 1258	0.375392	0.30405	0.0662298	0.25	0.645343	0.0765565	0.091326	0.588577	0.235596	0.596957	0.0571799	0.966524	0.536821	0.587156	0.404738	0.566958	0.459143	0.505169	0.609155	0.590072	1
Sample 1259	0.0468835	0.133591	0.0474462	0.893939	0.424178	0.125562	0.0128038	0.646242	0.127532	0.631477	0.0111155	0.971778	0.752734	0.455875	0.448678	0.560173	0.43616	0.551624	0.506227	0.787984	1
Sample 1260	0.16947	0.189702	0.485094	0.416667	0.533994	0.194727	0.0737481	0.560524	0.147541	0.538707	0.00259989	0.990331	0.815983	0.202783	0.605626	0.424886	0.541367	0.495924	0.525524	0.536393	1
Sample 1261	0.00382531	0.0029365	0.0373604	0.651515	0.382759	0.00224061	6.54947e+09	0.379296	0.00553881	0.384178	0.986112	0.891565	0.67613	0.0100095	0.356864	0.635277	0.37578	0.608814	0.414832	0.431377	1
Sample 1262	0.011251	0.0625042	0.0365738	0.79845	0.522273	0.025629	0.0038722	0.0792363	0.119656	0.371735	0.166223	0.943802	0.858088	0.590998	0.366067	0.658121	0.340088	0.663522	0.287693	0.715851	1
Sample 1263	0.222517	0.467738	0.279847	0.643411	0.505859	0.142122	0.0953058	0.387336	0.20564	0.320549	0.931107	0.991753	0.442521	0.488117	0.0797596	0.895059	0.16184	0.708487	0.391735	0.775118	1
Sample 1264	0.136881	0.192115	0.380161	0.534351	0.367215	0.21799	0.0806175	0.432207	0.13656	0.43191	0.0834033	0.989073	0.733677	0.196786	0.306032	0.694772	0.32996	0.636632	0.38255	0.5407	1
Sample 1265	0.569274	0.435422	0.515596	0.698795	0.587086	0.196766	0.150428	0.832758	0.267399	0.760708	0.11233	0.984806	0.650832	0.885954	0.798246	0.224877	0.748271	0.281228	0.680002	0.446032	1
Sample 1266	0.0151636	0.148542	0.0115761	0.969231	0.492397	0.0473165	0.0185033	0.0504985	0.0836188	0.0497459	0.645244	0.658151	0.307329	0.258882	0.420349	0.575121	0.428344	0.558833	0.369522	0.566535	1
Sample 1267	0.420832	0.416151	0.263802	0.0992366	0.910212	0.23264	0.19697	0.398846	0.288387	0.466311	0.000245306	0.998859	0.383401	0.440951	0.704627	0.280386	0.735319	0.249546	0.753978	0.327867	1
Sample 1268	0.0279014	0.356692	0.115838	0.12931	0.45439	0.141797	0.148935	0.294509	0.306413	0.277345	9.79289e+09	0.999736	0.364651	0.353048	0.193364	0.825323	0.113699	1	0.0105179	0.708673	1
Sample 1269	0.150616	0.386027	0.24583	0.206107	0.419925	0.358149	0.208448	0.307188	0.233483	0.31125	8.67813e+09	0.999688	0.340258	0.191733	0.320039	0.675569	0.329035	0.690446	0.265106	0.407662	1
Sample 1270	0.0589466	0.583051	0.152807	0.901515	0.604458	0.299828	0.349233	0.265941	0.644461	0.258659	0.719027	0.535934	0.354467	0.217366	0.687786	0.278727	0.773744	0.180222	0.681738	0.29994	1
Sample 1271	0.203148	0.228704	0.188744	0.844961	0.364081	0.128437	0.0777508	0.615552	0.185142	0.632663	0.239512	0.982978	0.650691	0.349684	0.687488	0.319871	0.681903	0.303709	0.813489	0.155872	1
Sample 1272	0.0498347	0.30475	0.272203	0.487603	0.352327	0.194771	0.0839972	0.538863	0.236649	0.466484	0.500133	0.951945	0.436355	0.526969	0.235374	0.702102	0.385384	0.523664	0.487545	0.402837	1
Sample 1273	0.630616	0.587358	0.551417	0.755725	0.309719	0.181493	0.274133	0.721469	0.461067	0.699409	0.244577	0.968619	0.602319	0.780608	0.650422	0.328408	0.699086	0.348653	0.58504	0.435387	1
Sample 1274	0.114079	0.21539	0.409809	0.765152	0.557783	0.275926	0.0684003	0.335343	0.370186	0.338426	0.00104424	0.997766	0.670552	0.188098	0.385067	0.639492	0.335404	0.690993	0.277709	0.451286	1
Sample 1275	0.584593	0.315618	0.119099	0.356061	0.66868	0.00425836	0.20243	0.705387	0.526865	0.767723	0.191804	0.930357	0.616093	0.72543	0.294674	0.693385	0.320328	0.644547	0.523504	0.660367	1
Sample 1276	0.0354107	0.145726	0.0398919	0.856061	0.490359	0.148502	0.0142216	0.630352	0.147064	0.616269	0.160077	0.944193	0.738386	0.394642	0.467271	0.542314	0.453014	0.536215	0.51888	0.771587	1
Sample 1277	0.452985	0.728331	0.336691	0.992424	0.0572705	0.271282	0.780084	0.878716	0.694472	0.801207	0.00580384	0.997485	0.320694	0.474926	0.324667	0.633337	0.403772	0.565706	0.521072	0.863599	1
Sample 1278	0.13027	0.171292	0.027371	0.106061	0.376809	0.013497	0.0682596	0.374009	0.25568	0.375371	0.00820655	0.98237	0.524274	0.13567	0.35343	0.641176	0.363247	0.634284	0.375402	0.415402	1
Sample 1279	0.0227032	0.0818777	0.0179414	0.75969	0.541962	0.033105	0.00599416	0.0244633	0.15261	0.337835	0.543999	0.930905	0.841164	0.55616	0.368294	0.654414	0.345723	0.655676	0.292236	0.71213	1
Sample 1280	0.437452	0.442335	0.49762	0.96124	1	0.57056	0.0974852	0.54797	0.256155	0.530224	0.956123	0.964505	0.671244	0.629627	0.211399	0.754613	0.315071	0.552716	0.556857	0.638194	1
Sample 1281	0.385285	0.547769	0.259449	0.709924	0.534775	0.465442	0.402454	0.450568	0.318819	0.450382	0.0076861	0.989796	0.450202	0.427949	0.222224	0.798014	0.201352	0.809131	0.145052	0.730875	1
Sample 1282	0.489612	0.285351	0.503331	0.879518	0.741338	0.247835	0.0714723	0.817011	0.196519	0.797876	0.243161	0.983948	0.782738	0.849743	0.750196	0.252148	0.745215	0.256992	0.737272	0.220026	1
Sample 1283	0.0277089	0.0899793	0.0110224	0.953846	0.45352	0.0571985	0.00690948	0.100167	0.031905	0.0996076	0.508687	0.976969	0.35306	0.319137	0.436692	0.564165	0.432961	0.561287	0.368492	0.597571	1
Sample 1284	0.463635	0.463018	0.256644	0.0916031	0.940442	0.247407	0.210475	0.370987	0.284802	0.436549	0.15336	0.998772	0.362071	0.443356	0.675038	0.300578	0.726004	0.248503	0.757217	0.32375	1
Sample 1285	0.0583013	0.365514	0.0844482	0.172414	0.575821	0.234908	0.119314	0.273237	0.338938	0.25011	0.00507258	0.988024	0.38336	0.37328	0.277466	0.737727	0.208063	0.897112	0.0922224	0.638585	1
Sample 1286	0.0664209	0.285157	0.261041	0.534351	0.574333	0.16093	0.170678	0.277667	0.24632	0.292876	0.000463685	0.995928	0.363839	0.111613	0.414346	0.581077	0.427769	0.58248	0.408882	0.228373	1
Sample 1287	0.11976	0.715918	0.137777	1	0.595392	0.284206	0.537917	0.227804	0.725074	0.210415	0.924345	0.755334	0.251572	0.0330973	0.742401	0.212533	0.852078	0.0892288	0.758755	0.30497	1
Sample 1288	0.125825	0.232752	0.155794	0.674419	0.387461	0.143498	0.0676031	0.54392	0.246817	0.555386	0.125285	0.977069	0.627184	0.211235	0.592485	0.416505	0.583206	0.408733	0.720142	0.219437	1
Sample 1289	0.298268	0.394506	0.415278	0.487603	0.586985	0.261711	0.0894345	0.605344	0.162199	0.565488	0.425105	0.982878	0.476111	0.564378	0.381469	0.569626	0.517301	0.352393	0.779535	0.180266	1
Sample 1290	0.326736	0.509977	0.391283	0.419847	0.234321	0.180251	0.244277	0.466003	0.416102	0.445675	0.307925	0.851894	0.459781	0.600122	0.602147	0.383057	0.635434	0.416651	0.513603	0.353388	1
Sample 1291	0.219186	0.308653	0.299156	0	0.456899	0.154607	0.17486	0.534467	0.308575	0.558694	0.0036849	0.960949	0.639696	0.249764	0.294815	0.714608	0.269156	0.759962	0.174598	0.801829	1
Sample 1292	0.302607	0.173698	0.0948839	0.340909	0.580042	0.0313685	0.0548976	0.653771	0.296095	0.664151	0.306908	0.637373	0.634639	0.539047	0.436029	0.558876	0.442312	0.547512	0.558134	0.625736	1
Sample 1293	0.0619639	0.0149935	0.286959	0.992424	0.431107	0.124994	0.000358761	0.741159	0.00537485	0.731652	0.188692	0.977109	0.869076	0.464484	0.420302	0.584988	0.41536	0.567301	0.501737	0.812345	1
Sample 1294	0.680356	0.990971	0.907833	0.992424	0.842847	0.661724	1	0.0354135	0.869178	0.102684	0.00299484	0.998411	0.195167	0.693177	0.83526	0.274903	0.613196	0.500083	0.457908	0	1
Sample 1295	0.230151	0.179063	0.0381053	0.106061	0.41091	0.0140025	0.0681719	0.549619	0.291043	0.542048	0.041957	0.928352	0.590419	0.23493	0.372983	0.62006	0.392331	0.587157	0.447156	0.539535	1
Sample 1296	0.0318526	0.0206681	0.106837	0.193798	0.46842	0.054358	0.000337302	0.266067	0.0143763	0.492123	0.000255498	0.998766	0.909858	0.615311	0.374797	0.639165	0.372823	0.61012	0.388049	0.614509	1
Sample 1297	0.010725	0.0867075	0.0505175	0.992248	0.68439	0.180682	0.00526655	0.355484	0.0868475	0.327351	0.875303	0.81687	0.382401	0.28498	0.420392	0.536643	0.520665	0.406466	0.591223	0.511539	1
Sample 1298	0.390645	0.501365	0.316188	0.709924	0.498477	0.339161	0.350009	0.426081	0.300175	0.429622	0.00119352	0.983944	0.531139	0.432938	0.639291	0.354863	0.664122	0.306613	0.702893	0.312627	1
Sample 1299	0	0.0978983	0.493859	0.349398	0.687717	0.058391	0.0216952	0.792987	0.162443	0.793575	0.535048	0.862453	0.854539	0.721059	0.239322	0.75968	0.240434	0.760031	0.280029	0.503104	1
Sample 1300	0.031079	0.0807164	0.0109565	0.961538	0.366754	0.108116	0.00547133	0.117631	0.0233272	0.11646	0.588456	0.926756	0.361197	0.322105	0.423422	0.577556	0.418905	0.575273	0.358321	0.617204	1
Sample 1301	0.114851	0.141965	0.388223	0.282443	0.660332	0.499694	0.0117897	0.343086	0.0539404	0.380774	0.00482045	0.994295	0.462913	0.198358	0.465778	0.535469	0.45725	0.560694	0.404738	0.287354	1
Sample 1302	0.00426332	0.0417001	0.0970742	0.12931	0.453737	0.31739	0.0030844	0.416141	0.0489276	0.401396	0.027329	0.984645	0.698693	0.328274	0.207597	0.800377	0.161992	0.8987	0.180274	0.553318	1
Sample 1303	0.213154	0.279323	0.195337	0.343511	0.210567	0.65805	0.101653	0.509851	0.17478	0.507805	0.00454646	0.886145	0.472565	0.251243	0.392134	0.606116	0.399723	0.608065	0.393651	0.537165	1
Sample 1304	0	0.0432774	0.18176	1	0.244013	0.312131	0.00336989	0.72882	0.0539649	0.718255	0.992567	0.810816	0.886702	0.39031	0.466413	0.495564	0.566012	0.363964	0.612645	0.441163	1
Sample 1305	0.0193775	0.026027	0.173484	0.612403	0.365663	0.125704	0.00118723	0.688767	0.0273626	0.71379	0.113883	0.979504	0.793168	0.236867	0.57724	0.426566	0.576557	0.411665	0.735269	0.224746	1
Sample 1306	0.0181559	0.0778119	0.156891	0.347107	0.835507	0.225967	0.00850749	0.552951	0.103647	0.519786	0.358375	0.895096	0.595581	0.465502	0.542715	0.455601	0.569621	0.389875	0.573613	0.411778	1
Sample 1307	0.295915	0.106533	0.321299	0.694656	0.269903	0.180582	0.0211915	0.773695	0.29317	0.747418	0.00371417	0.906556	0.933293	0.581816	0.584218	0.431966	0.552873	0.520032	0.423111	0.570954	1
Sample 1308	0.164656	0.321374	0.385981	0.787879	0.434799	0.168003	0.159607	0.323989	0.460383	0.318242	0.00101011	0.989375	0.530074	0.23445	0.445266	0.574181	0.410144	0.597436	0.422806	0.260001	1
Sample 1309	0.0355296	0.0147143	0.0737852	0.19697	0.587167	0.127742	0.000506086	0.514035	0.00524219	0.514859	0.00397429	0.99572	0.611289	0.362518	0.504735	0.473053	0.543313	0.437038	0.641801	0.529373	1
Sample 1310	0.0259295	0.134951	0.0465759	0.856061	0.440455	0.120463	0.0130493	0.638724	0.136104	0.624381	0.0120336	0.971527	0.745315	0.443913	0.458361	0.5512	0.444502	0.54378	0.513726	0.770185	1
Sample 1311	0.216204	0.357487	0.514296	0.80303	0.550171	0.207584	0.196487	0.410266	0.284452	0.401463	0.000920326	0.999103	0.607588	0.247643	0.66213	0.390854	0.553318	0.504782	0.507492	0.314688	1
Sample 1312	0.128168	0.0983548	0.0349142	0.969697	0.41056	0.0093602	0.0240575	0.520286	0.197778	0.530895	0.0274099	0.992144	0.628092	0.13358	0.366299	0.629179	0.377182	0.613795	0.408896	0.517985	1
Sample 1313	0.0202895	0.0800325	0.0247775	0.75969	0.545543	0.0342673	0.0053935	0.0289373	0.153553	0.334643	0.583086	0.851782	0.842332	0.543214	0.357293	0.666728	0.331341	0.673597	0.269598	0.718558	1
Sample 1314	0.349617	0.417139	0.400847	0.96124	0.874899	0.424644	0.083068	0.491539	0.194319	0.464213	0.93293	0.973802	0.600525	0.571798	0.221106	0.736609	0.341645	0.523265	0.565197	0.640445	1
Sample 1315	0.233593	0.32013	0.452523	0.244275	0.433351	0.369939	0.141195	0.416807	0.193205	0.415836	0.2685	0	0.640138	0.286786	0.4314	0.582067	0.422585	0.571052	0.407283	0.510355	1
Sample 1316	0.29351	0.391619	0.471126	0.879518	0.879789	0.328074	0.130043	0.60169	0.382485	0.577286	0.362808	0.968999	0.629159	0.673575	0.626266	0.371165	0.632694	0.361645	0.628707	0.226898	1
Sample 1317	0.0587878	0.178162	0.0119362	0.953846	0.409671	0.0778154	0.0242378	0.105386	0.0611529	0.0984549	0.573545	0.965519	0.316749	0.292288	0.49942	0.496425	0.507712	0.481114	0.453654	0.548714	1
Sample 1318	0.395365	0.394243	0.254243	0.152672	0.955603	0.231495	0.201866	0.367577	0.27604	0.427073	0.0001632	0.999848	0.388925	0.407859	0.707378	0.269828	0.754196	0.224849	0.77256	0.313057	1
Sample 1319	0.0625646	0.434112	0.0860398	0.12931	0.569894	0.245099	0.157371	0.240219	0.40753	0.212307	0.00544195	0.981971	0.309779	0.376117	0.266533	0.753959	0.183182	0.936608	0.0414379	0.660717	1
Sample 1320	0.0855757	0.180065	0.285819	0.419847	0.461829	0.426485	0.054075	0.374624	0.094423	0.380992	0.669463	0.98068	0.526388	0.129841	0.431846	0.561831	0.450767	0.551796	0.453137	0.32649	1
Sample 1321	0.10722	0.778954	0.138101	1	0.562416	0.280863	0.622198	0.181217	0.790741	0.158623	0.925095	0.761922	0.177622	0	0.721527	0.234749	0.82708	0.118914	0.724322	0.30672	1
Sample 1322	0.144445	0.264608	0.156278	0.674419	0.382407	0.144283	0.0840953	0.518934	0.27754	0.53277	0.123593	0.977359	0.602171	0.205902	0.558188	0.450972	0.54921	0.442327	0.693467	0.236556	1
Sample 1323	0.237265	0.427334	0.371882	0.487603	0.568404	0.213228	0.120482	0.516361	0.243795	0.48458	0.424041	0.975128	0.424517	0.521782	0.493791	0.457513	0.626298	0.244343	0.858106	0.145909	1
Sample 1324	0.470268	0.481331	0.425153	0.709924	0.236702	0.117494	0.237791	0.663958	0.388715	0.63634	0.0553197	0.795892	0.606158	0.685371	0.655338	0.328783	0.69191	0.363921	0.55669	0.483706	1
Sample 1325	0.0885326	0.181933	0.436402	0.787879	0.578812	0.232143	0.0533984	0.317803	0.363454	0.334927	0.00664291	0.993102	0.700233	0.164686	0.301375	0.71978	0.254826	0.779316	0.162189	0.53367	1
Sample 1326	0.313076	0.186134	0.102851	0.409091	0.564509	0.0395799	0.0617213	0.668368	0.304969	0.666843	0.306274	0.862618	0.630623	0.545967	0.425465	0.569349	0.43221	0.556586	0.553491	0.617731	1
Sample 1327	0.0414457	0.0847548	0.0764423	0.856061	0.356167	0.0982544	0.00647401	0.690559	0.0646977	0.678842	0.00942615	0.971715	0.795226	0.452771	0.430721	0.578922	0.416218	0.572747	0.486716	0.826715	1
Sample 1328	0.0189584	0.0310305	0.364307	0.280303	0.25885	0.0919288	0.00335476	0.521265	0.0248983	0.492224	0.219868	0.965457	0.900345	0.0583086	0.523742	0.501639	0.466906	0.572927	0.449094	0.535445	1
Sample 1329	0.0224558	0.0237472	0.0267011	0.727273	0.393436	0.00799675	0.00163648	0.382286	0.0371341	0.391693	0.0222447	0.875603	0.654055	0.0285243	0.352927	0.643114	0.363534	0.625319	0.395036	0.45792	1
Sample 1330	0.00639743	0.0502232	0.0348928	0.75969	0.487745	0.0106756	0.00314269	0.148156	0.0938375	0.40212	0.629013	0.663366	0.869625	0.561281	0.373599	0.645587	0.359865	0.631119	0.347243	0.654843	1
Sample 1331	0.35439	0.364503	0.391439	0.96124	0.997527	0.639807	0.0576763	0.539429	0.202854	0.507831	0.956633	0.972335	0.61315	0.57494	0.295814	0.677774	0.379029	0.512251	0.567747	0.648987	1
Sample 1332	0.0482257	0.132405	0.0689569	0.664122	0.164165	0.112445	0.0482339	0.388827	0.1665	0.377427	0.0356435	0.987606	0.726637	0.114284	0.238644	0.760978	0.264486	0.708698	0.282777	0.599786	1
Sample 1333	0.413342	0.25323	0.566873	0	0.563696	0.22333	0.0597429	0.888449	0.145741	0.866443	0.236972	0.993422	0.796859	0.904176	0.820291	0.177666	0.82454	0.171694	0.834555	0.0365772	1
Sample 1334	0.0101556	0.0775449	0.00139332	0.884615	0.566458	0.0518728	0.00475575	0.0582794	0.0622987	0.0562268	0.310007	0.741265	0.3496	0.317681	0.383162	0.623597	0.364532	0.639815	0.270288	0.650549	1
Sample 1335	0.418647	0.458505	0.252564	0.0916031	1	0.255813	0.253065	0.303649	0.30608	0.38045	0.0558185	0.988061	0.330832	0.274145	0.785017	0.195806	0.822947	0.163026	0.822353	0.286856	1
Sample 1336	0.0175281	0.290333	0.085702	0.301724	0.619346	0.213434	0.0919042	0.274002	0.313417	0.261433	0.050202	0.99391	0.429934	0.31565	0.265251	0.745395	0.207759	0.885297	0.115541	0.619736	1
Sample 1337	0.0399925	0.102784	0.144407	0.412214	0.446912	0.282862	0.0233921	0.369482	0.080406	0.374877	0.00107202	0.993496	0.495559	0.0864643	0.395202	0.601543	0.404967	0.608581	0.367704	0.405836	1
Sample 1338	0.0955879	0.517795	0.148481	1	0.405067	0.2885	0.279952	0.458324	0.447548	0.438006	0.983326	0.823423	0.445388	0.0793819	0.669118	0.283634	0.785333	0.142976	0.759347	0.366967	1
Sample 1339	0.116157	0.149341	0.193764	0.844961	0.360697	0.132162	0.0322545	0.642795	0.123014	0.662485	0.0738584	0.98306	0.702647	0.324441	0.592909	0.409277	0.598945	0.378897	0.769153	0.169745	1
Sample 1340	0.145047	0.24322	0.427479	0.487603	0.627613	0.218782	0.0396747	0.551095	0.148137	0.513914	0.464975	0.97668	0.52473	0.499806	0.268156	0.714618	0.334811	0.601237	0.430642	0.37243	1
Sample 1341	0.410501	0.462948	0.511035	0.419847	0.331861	0.199591	0.186557	0.581357	0.318669	0.564314	0.337412	0.875406	0.58196	0.649873	0.580773	0.40454	0.615079	0.429801	0.524445	0.302089	1
Sample 1342	0.0273717	0.0891492	0.269351	0.80303	0.425515	0.10619	0.0203634	0.439673	0.177247	0.442717	0.0401675	0.963738	0.797372	0.0967994	0.348161	0.670292	0.308472	0.71757	0.241028	0.614027	1
Sample 1343	0.136523	0.150821	0.0442863	0.825758	0.527058	0.0975957	0.0315224	0.531607	0.106662	0.52731	0.30987	0.775668	0.552333	0.429272	0.507831	0.484382	0.519646	0.469456	0.608024	0.604811	1
Sample 1344	0.037796	0.0157005	0.14244	0.636364	0.422145	0.156837	0.000288359	0.729184	0.00151649	0.719404	0.877067	0.885756	0.868589	0.450687	0.424959	0.579563	0.4214	0.561219	0.505692	0.816422	1
Sample 1345	0.0165726	0.0136591	0.20648	0.568182	0.317675	0.0517417	0.00141804	0.528727	0.0108304	0.500329	0.00107319	0.996842	0.899478	0.0560185	0.470057	0.540982	0.445567	0.572402	0.465073	0.564763	1
Sample 1346	0.0149565	0.0122205	0.0203704	0.613636	0.401476	0.00548134	0.000534306	0.38323	0.0199287	0.389432	0.00196317	0.975391	0.66491	0.0210716	0.380744	0.61002	0.401562	0.583981	0.435613	0.435803	1
Sample 1347	0.0115478	0.00494401	0.0952744	0.992248	0.465043	0.0593894	4.1145e+09	0.267786	0.00374175	0.494296	0.332247	0.941552	0.919897	0.607243	0.388201	0.62365	0.391323	0.586945	0.417009	0.604288	1
Sample 1348	0.00271846	0.0415391	0.00148937	1	0.734612	0.217627	0.00178431	0.387075	0.0501708	0.351642	0.873207	0.727341	0.408978	0.302639	0.415449	0.544501	0.509731	0.418585	0.586588	0.510314	1
Sample 1349	0.0465521	0.022852	0.403292	0.954198	0.656401	0.323446	0.00283227	0.454518	0.0099044	0.455922	0.0737649	0.95803	0.901044	0.112727	0.423046	0.577057	0.439305	0.543877	0.446987	0.514064	1
Sample 1350	0	0.0710786	0.471291	0.843373	0.641479	0.041509	0.0198805	0.862243	0.136776	0.825539	0.625492	0.917356	0.881505	0.715707	0.311181	0.693026	0.301353	0.704573	0.329904	0.509318	1
Sample 1351	0.0232521	0.0643654	0.00477778	0.946154	0.49623	0.0367268	0.00416355	0.0942029	0.0257106	0.0986509	0.547176	0.959145	0.366585	0.315445	0.403907	0.598757	0.395389	0.601528	0.322512	0.662551	1
Sample 1352	0.0555168	0.0489063	0.259754	0.419847	0.601275	0.131073	0.00511539	0.365511	0.0307059	0.396878	0.0507933	0.970308	0.526165	0.144621	0.495997	0.49969	0.500088	0.509871	0.462767	0.279981	1
Sample 1353	0.0427336	0.0677539	0.16553	0.0775862	0.319542	0.297609	0.00695223	0.440887	0.0238327	0.425645	0.00837083	0.998554	0.753454	0.362919	0.179586	0.827061	0.13647	0.920877	0.173166	0.549988	1
Sample 1354	0.0386469	0.033878	0.288777	0.900763	0.426214	0.361152	0.00488606	0.414806	0.0168374	0.42537	0.0475513	0.973385	0.551446	0.0851838	0.384423	0.614285	0.389651	0.623942	0.367657	0.425419	1
Sample 1355	0.0350606	0.0166286	0.510177	0.0681818	0.265816	0.281737	0.00106353	0.776327	0.00549552	0.769648	0.0080748	0.957014	0.936034	0.458359	0.435796	0.525072	0.538403	0.388208	0.602297	0.447292	1
Sample 1356	0.0447311	0.0119883	0.238587	0.635659	0.364083	0.108617	0.000328405	0.718547	0.00952311	0.745149	0.0618163	0.97641	0.815383	0.269847	0.621427	0.382065	0.620715	0.367538	0.771225	0.197789	1
Sample 1357	0	0.0864912	0.153876	0.92562	0.607613	0.211577	0.00821513	0.544445	0.128404	0.500841	0.428878	0.938889	0.581058	0.467046	0.527648	0.475357	0.544531	0.421804	0.540576	0.3863	1
Sample 1358	0.367113	0.232251	0.312068	0	0.262784	0.421357	0.0322258	0.752075	0.281981	0.732658	0.00224674	0.959988	0.82794	0.624103	0.573793	0.444431	0.537701	0.537575	0.399822	0.622157	1
Sample 1359	0.025878	0.0463568	0.325666	0.0984848	0.433195	0.112686	0.0072338	0.499868	0.0704287	0.504949	0.000721168	0.998129	0.883064	0.107266	0.439018	0.571308	0.420366	0.5825	0.43457	0.479414	1
Sample 1360	0.0279217	0.0123865	0.0452606	0.530303	0.751495	0.073519	0.00102123	0.499004	0.0143629	0.50298	0.157728	0.71935	0.609908	0.337103	0.519013	0.456945	0.561414	0.417353	0.655941	0.540429	1
Sample 1361	0.0313781	0.0779656	0.0677338	0.856061	0.365236	0.0878787	0.00609841	0.687656	0.068173	0.674706	0.00802202	0.979558	0.798382	0.447023	0.426469	0.582383	0.413745	0.57423	0.485518	0.829389	1
Sample 1362	0.0103685	0.0121646	0.290039	0.227273	0.351328	0.0918028	0.00133048	0.515881	0.0183593	0.490125	0.00116227	0.98878	0.893802	0.0500632	0.496002	0.525234	0.448823	0.584323	0.442679	0.551296	1
Sample 1363	0.0195482	0.0187195	0.0208252	0.545455	0.395384	0.0116714	0.000930723	0.384666	0.0279313	0.394601	0.00540163	0.936768	0.659072	0.0256349	0.373556	0.621078	0.386699	0.601653	0.416986	0.456771	1
Sample 1364	0.00665565	0.0498246	0.0269983	0.922481	0.484764	0.00989544	0.00331604	0.151601	0.0953628	0.401101	0.66115	0.404976	0.870139	0.55383	0.376002	0.642387	0.363984	0.625865	0.353564	0.651049	1
Sample 1365	0.307386	0.352211	0.353532	0.96124	0.899096	0.516436	0.0522802	0.503801	0.162864	0.466111	0.956361	0.977009	0.570508	0.543994	0.300578	0.667628	0.394669	0.494919	0.571452	0.650014	1
Sample 1366	0.0150143	0.110284	0.104963	0.664122	0.0417282	0	0.051374	0.3913	0.180272	0.369181	0.000332824	0.999238	0.723601	0.0792285	0.231577	0.767225	0.260901	0.707883	0.289103	0.580704	1
Sample 1367	0.340406	0.330091	0.50298	0.879518	0.800414	0.263368	0.101837	0.703892	0.296553	0.677817	0.288013	0.977789	0.702198	0.760389	0.768221	0.23003	0.772939	0.220889	0.775865	0.0496631	1
Sample 1368	0.0204859	0.139791	0	0.923077	0.534997	0.0330843	0.0166708	0.0426435	0.0922834	0.0372645	0.716794	0.912918	0.316408	0.286875	0.426376	0.577058	0.415766	0.585897	0.319641	0.647039	1
Sample 1369	0.467914	0.516987	0.255819	0.0992366	0.998007	0.26443	0.297202	0.318287	0.332922	0.387077	0.0518088	0.992096	0.300841	0.278342	0.847576	0.129278	0.893977	0.0885498	0.895725	0.268789	1
Sample 1370	0	0.312129	0.0906869	0.12931	0.541809	0.14616	0.107116	0.265879	0.338963	0.247879	0.0398949	0.952835	0.388734	0.292588	0.226307	0.788309	0.157358	0.94697	0.0576479	0.638538	1
Sample 1371	0.0353117	0.0937566	0.237838	0.412214	0.56155	0.33585	0.0213976	0.371852	0.0714979	0.380558	0.860885	0.988087	0.564121	0.0820101	0.40499	0.590465	0.417893	0.593773	0.385964	0.392206	1
Sample 1372	0.0673779	0.507096	0.15714	1	0.365149	0.315753	0.256857	0.459237	0.442455	0.437607	0.98486	0.829316	0.439518	0.0882918	0.617627	0.335358	0.732726	0.196905	0.714566	0.374845	1
Sample 1373	0.139137	0.153939	0.194865	0.844961	0.350626	0.128215	0.0353402	0.658336	0.119767	0.671228	0.013339	0.985758	0.704213	0.342005	0.602799	0.399243	0.609108	0.368364	0.778433	0.159907	1
Sample 1374	0	0.235964	0.303885	0.909091	0.534153	0.0741592	0.0584171	0.473811	0.28167	0.414062	0.475129	0.9355	0.467097	0.43982	0.365411	0.622261	0.418718	0.525117	0.476176	0.312596	1
Sample 1375	0.558194	0.459129	0.561322	0.709924	0.312947	0.181999	0.169273	0.760293	0.419597	0.74022	0.0493707	0.803125	0.701469	0.737594	0.623539	0.362731	0.656383	0.394613	0.544243	0.483609	1
Sample 1376	0.00505473	0.0642965	0.305684	0.840909	0.543056	0.123226	0.0155858	0.396973	0.223458	0.405657	0.0121899	0.934362	0.814306	0.0881827	0.348472	0.672591	0.304364	0.721988	0.240382	0.565279	1
Sample 1377	0.124883	0.156919	0.0381269	0.825758	0.525596	0.0852248	0.0359738	0.516046	0.112094	0.518124	0.00634889	0.781241	0.543123	0.421578	0.511547	0.478748	0.527645	0.458844	0.617522	0.607862	1
Sample 1378	0.0153794	0.293241	0.0527713	0.424242	0.460039	0.13399	0.0552326	0.499482	0.325065	0.491017	0.00856872	0.98222	0.599266	0.43789	0.503573	0.509628	0.479334	0.523123	0.501722	0.761449	1
Sample 1379	0.0954341	0.150731	0.221407	0.469697	0.252798	0.0951719	0.0547765	0.528993	0.115095	0.494656	0.00448569	0.996216	0.782169	0.131717	0.557633	0.451765	0.539407	0.470002	0.561115	0.519647	1
Sample 1380	0.00323269	0.00183197	0.0259223	0.651515	0.361224	0.00954256	2.76435e+09	0.382614	0.00295385	0.388133	0.0164795	0.995636	0.670846	0.00942059	0.35336	0.638922	0.371901	0.612942	0.41061	0.439091	1
Sample 1381	0.021192	0.0747638	0.0934993	0.75969	0.498802	0.0169298	0.00594559	0.0901092	0.127669	0.370198	0.551466	0.459888	0.848284	0.573725	0.346723	0.675491	0.327466	0.663761	0.321419	0.617763	1
Sample 1382	0.480198	0.51811	0.49352	1	0.992519	0.523787	0.132131	0.534153	0.288091	0.538656	0.958535	0.963303	0.71193	0.65777	0.342262	0.607162	0.480943	0.392773	0.659081	0.622744	1
Sample 1383	0.0522392	0.0623059	0.479906	0.625954	0.391255	0.351226	0.00800094	0.431638	0.0509623	0.430138	0.0200441	0.983091	0.84415	0.118019	0.373272	0.629453	0.385822	0.59834	0.395839	0.513842	1
Sample 1384	0.235252	0.363827	0.408544	0.759036	0.877191	0.427054	0.105117	0.622001	0.354167	0.601187	0.24521	0.992494	0.643219	0.718168	0.635046	0.374388	0.611197	0.41476	0.52441	0.421549	1
Sample 1385	0.107809	0.171798	0.0130964	0.223077	0.341335	0.117846	0.0209317	0.189133	0.0880505	0.188869	0.0625878	0.735124	0.352765	0.32586	0.507449	0.485289	0.522552	0.459977	0.503573	0.511212	1
Sample 1386	0.952201	0.761675	0.277518	0.0916031	0.810565	0.30479	0.414425	0.674702	0.68066	0.773684	0.00634646	0.988895	0.401969	0.956711	1	0	1	0	1	0.519939	1
Sample 1387	0.149493	0.742523	0.0765806	0.12931	0.760928	0.448514	0.429278	0.076905	0.712683	0.0483379	0.0818709	0.994562	0.0429104	0.333617	0.369836	0.650882	0.284174	0.855477	0.0359063	0.715156	1
Sample 1388	0.247276	0.300004	0.341668	0.923664	0.485809	0.601337	0.106616	0.483578	0.158683	0.492693	0.337895	0.981605	0.517809	0.283714	0.434336	0.555491	0.458797	0.542441	0.483613	0.36657	1
Sample 1389	0.208328	0.945345	0.155755	0.901515	0.621504	0.299155	0.899762	0.0508507	0.936781	0.0502553	0.355227	0.675445	0.0639142	0.203307	0.848918	0.106029	0.955146	0	0.78881	0.274528	1
Sample 1390	0.118771	0.154103	0.187446	0.55814	0.378894	0.118576	0.0305023	0.625914	0.142157	0.637766	0.0106583	0.989054	0.698864	0.326439	0.540138	0.468497	0.530881	0.463703	0.680113	0.273411	1
Sample 1391	0.731532	0.529967	0.44195	0.636364	0.492681	0.2325	0.147203	0.799785	0.29922	0.758324	0.00390326	0.996522	0.56151	0.866774	0.5211	0.453272	0.596442	0.32989	0.72954	0.294111	1
Sample 1392	0.645869	0.529418	0.491738	0.832061	0.279058	0.1467	0.251506	0.802839	0.530227	0.783703	0.244644	0.993428	0.684437	0.789668	0.581724	0.403928	0.616887	0.427809	0.516941	0.538869	1
Sample 1393	0.00369742	0.065649	0.302075	0.871212	0.505755	0.136553	0.0132905	0.397589	0.217774	0.407483	0.0247192	0.873253	0.809448	0.0869388	0.391682	0.630455	0.345636	0.681222	0.281458	0.549523	1
Sample 1394	0.5153	0.493787	0.0462708	0.409091	0.366659	0.323961	0.220423	0.742451	0.504697	0.746781	0.0377855	0.746665	0.454278	0.67963	0.156429	0.831008	0.175604	0.815373	0.319886	0.848803	1
Sample 1395	0.184308	0.101305	0.248166	0.318182	0.473694	0.00953247	0.016102	0.73215	0.0633991	0.726332	0.641817	0.935017	0.822488	0.383174	0.383935	0.617534	0.388594	0.584538	0.499272	0.815483	1
Sample 1396	0.152593	0.195713	0.376973	0.560606	0.477313	0.123371	0.079774	0.532045	0.141398	0.511845	0.00956898	0.995809	0.784376	0.186583	0.433289	0.593779	0.36943	0.680176	0.347551	0.609432	1
Sample 1397	0.00256179	0.000190092	0.0223692	0.280303	0.4265	0.0106403	3.32204e+08	0.380279	0.000402178	0.387164	4.85178e+09	0.999664	0.6727	0.00875386	0.36105	0.630583	0.380626	0.604364	0.418108	0.435376	1
Sample 1398	0.00137688	0.00442142	0.100259	0.627907	0.571716	0.0521509	4.23472e+09	0.243555	0.0131105	0.478946	0.00723251	0.979456	0.917042	0.603202	0.378606	0.635674	0.376306	0.606341	0.389792	0.614968	1
Sample 1399	0.00289011	0.0941188	0.089781	0.992248	0.0451158	0.662439	0.00459925	0.398511	0.0622908	0.348422	0.894395	0.948669	0.37145	0.287736	0.435877	0.527602	0.518512	0.422625	0.574626	0.508222	1
Sample 1400	0.081226	0.0627046	0.306842	1	0.356109	0.19325	0.0129681	0.479716	0.0408671	0.478206	0.69371	0.97782	0.895972	0.144994	0.46322	0.535348	0.480535	0.504387	0.476329	0.546769	1
Sample 1401	0	0.0920206	0.207768	0.987952	0.532995	0.148514	0.0200811	0.873494	0.133426	0.83051	0.92759	0.879503	0.860449	0.676722	0.337085	0.668894	0.321783	0.690896	0.331311	0.545623	1
Sample 1402	0.0550619	0.0764096	0.013324	0.192308	0.358525	0.111538	0.00475769	0.147118	0.0366959	0.150398	0.017763	0.996136	0.379582	0.333838	0.428646	0.571834	0.425621	0.566256	0.377803	0.612783	1
Sample 1403	0.107481	0.296243	0.257478	0.122137	0.752109	0.107771	0.121547	0.196677	0.324883	0.213744	0.0219847	0.975946	0.271903	0.191683	0.285147	0.707409	0.290879	0.728271	0.21523	0.259125	1
Sample 1404	0.138291	0.0918752	0.287249	0.991379	0.240143	0.286001	0.0139128	0.518711	0.103294	0.504278	0.426089	0.980822	0.841363	0.426515	0.153045	0.851058	0.118294	0.925603	0.195153	0.583464	1
Sample 1405	0.0406539	0.134175	0.217253	0.923664	0.432486	0.185278	0.0359031	0.363278	0.101281	0.365579	0.301683	0.96933	0.470133	0.0870937	0.40498	0.597243	0.401746	0.621378	0.338799	0.443872	1
Sample 1406	0	0.0425151	0.249562	1	0.227557	0.315594	0.00348866	0.728628	0.0525591	0.719792	1	0.685492	0.887504	0.388475	0.460121	0.501038	0.561781	0.365748	0.616755	0.424489	1
Sample 1407	0.0216774	0.0104043	0.227409	0.139535	0.329947	0.131194	0.000254183	0.704809	0.00591969	0.731388	0.00598317	0.983221	0.808351	0.252226	0.596334	0.408774	0.592301	0.39816	0.745193	0.221525	1
Sample 1408	0.0158392	0.168006	0.238516	0.859504	0.715795	0.159166	0.0315163	0.477492	0.219015	0.448358	0.253921	0.903801	0.525807	0.487802	0.384352	0.609131	0.426594	0.525857	0.447659	0.42802	1
Sample 1409	0.0273676	0	0.346274	0.221374	0.345738	0.20091	0	0.54059	0.0165744	0.519753	0.132696	0.968936	0.845292	0.42185	0.549172	0.467662	0.515088	0.557494	0.386344	0.428498	1
Sample 1410	0.0200584	0.0296262	0.337978	0.795455	0.396771	0.0909934	0.00395409	0.517056	0.0419974	0.520133	0.408051	0.963495	0.908553	0.0921512	0.42119	0.583285	0.414083	0.583618	0.433134	0.531557	1
Sample 1411	0.139949	0.138043	0.0379006	0.106061	0.248702	0.469283	0.0197981	0.588778	0.145937	0.58632	0.0247832	0.902363	0.563112	0.431536	0.406278	0.571516	0.445471	0.533725	0.563232	0.62206	1
Sample 1412	0.0262875	0.257237	0.037474	0.462121	0.520599	0.146945	0.0463965	0.517715	0.317434	0.493809	0.0121011	0.975367	0.634999	0.444117	0.458296	0.55106	0.444056	0.547925	0.494104	0.763184	1
Sample 1413	0.0652997	0.072003	0.336092	0.560606	0.459797	0.1479	0.0110036	0.527689	0.0451191	0.504073	0.00598651	0.994659	0.869274	0.102791	0.493125	0.528157	0.445187	0.589172	0.437178	0.580167	1
Sample 1414	0.00451233	0.00254616	0.0276578	0.219697	0.367545	0.00943629	3.84201e+09	0.383818	0.00388264	0.388773	0.00181526	0.996887	0.670805	0.0106923	0.354295	0.637449	0.374131	0.609659	0.415055	0.437515	1
Sample 1415	0.0102049	0.0783176	0.0877874	0.674419	0.502135	0.0201002	0.00634985	0.0592833	0.141147	0.353828	0.509983	0.609219	0.840784	0.569207	0.33953	0.684315	0.316567	0.677903	0.300523	0.62465	1
Sample 1416	0.384125	0.448239	0.439042	1	0.932953	0.466145	0.0937332	0.503156	0.223805	0.493715	0.958994	0.974356	0.630261	0.594518	0.367454	0.580118	0.505363	0.379479	0.650824	0.621678	1
Sample 1417	0.0425787	0.0355561	0.674358	0.610687	0.353864	0.526002	0.00389159	0.44681	0.0239353	0.444175	0.990059	0.9678	0.963371	0.109029	0.406378	0.593992	0.423467	0.558035	0.431507	0.527465	1
Sample 1418	0.185391	0.532992	0.36938	0.879518	0.814702	0.377157	0.209465	0.476268	0.529526	0.417532	0.724705	0.987238	0.46125	0.511254	0.608879	0.402618	0.580025	0.450278	0.467128	0.470939	1
Sample 1419	0.155333	0.253121	0.0126233	0.223077	0.337385	0.120994	0.0446137	0.226041	0.132479	0.221654	0.0315805	0.982361	0.331567	0.317422	0.575402	0.411827	0.604019	0.370788	0.608217	0.457933	1
Sample 1420	0.687224	0.565263	0.261752	0.0992366	0.879078	0.316424	0.245472	0.529719	0.421529	0.597177	0.000391277	0.999361	0.421622	0.716732	0.851709	0.14119	0.861821	0.143923	0.825835	0.481016	1
Sample 1421	0.192653	0.749409	0.0968906	0.12931	0.688318	0.356631	0.414986	0.144822	0.609183	0.113417	0.00458528	0.997558	0.0758515	0.462694	0.304351	0.717794	0.215597	0.921877	0	0.767434	1
Sample 1422	0.115789	0.193002	0.218093	0	0.28884	0.516601	0.059704	0.433776	0.0835517	0.438583	0.00226107	0.990812	0.485662	0.158592	0.464681	0.527371	0.483817	0.525068	0.473015	0.371393	1
Sample 1423	0.19779	1	0.15936	0.962121	0.58649	0.28746	1	0	1	0	0.718211	0.608782	0	0.116214	0.821752	0.133719	0.925918	0.0314693	0.758487	0.259603	1
Sample 1424	0.122981	0.161538	0.181957	0.55814	0.37776	0.117115	0.0335193	0.622924	0.149506	0.632747	0.0114314	0.988554	0.692992	0.329657	0.524935	0.485173	0.512629	0.483793	0.663362	0.287308	1
Sample 1425	0.385866	0.396402	0.383857	0.636364	0.454367	0.235062	0.0866944	0.652036	0.152233	0.605989	0.00375641	0.990125	0.512813	0.695239	0.475058	0.494689	0.562412	0.357823	0.682157	0.275996	1
Sample 1426	0.597148	0.524318	0.441882	0.877863	0.261355	0.136611	0.283225	0.765433	0.511308	0.746704	0.245946	0.990917	0.652725	0.760731	0.599869	0.38535	0.635577	0.41254	0.523261	0.526731	1
Sample 1427	0	0.0678568	0.240903	0.840909	0.476365	0.108573	0.0149061	0.380398	0.253348	0.385607	0.0995239	0.843307	0.799249	0.0668413	0.374165	0.644732	0.335245	0.686759	0.279377	0.552919	1
Sample 1428	0.651068	0.650385	0.0438323	0.409091	0.333613	0.364888	0.368154	0.817199	0.664689	0.820935	0.0337094	0.220157	0.394397	0.769368	0.0474089	0.939945	0.0676594	0.921133	0.236675	0.933486	1
Sample 1429	0.0420269	0.158911	0.0811103	0.265152	0.365981	0.0932422	0.0193722	0.639008	0.146416	0.621231	0.929952	0.987664	0.790041	0.453103	0.454642	0.558514	0.43204	0.564515	0.480224	0.803432	1
Sample 1430	0.0129551	0.0170956	0.275199	0.166667	0.361164	0.0254041	0.00179918	0.513973	0.0199577	0.49066	0.00184833	0.994001	0.889256	0.0525461	0.481745	0.541609	0.429608	0.606796	0.419972	0.576817	1
Sample 1431	0.0109893	0.0110299	0.0438764	0.651515	0.390925	0.00813872	0.000410208	0.378481	0.016978	0.386027	0.209023	0.971836	0.663558	0.0171291	0.358076	0.634025	0.377777	0.604838	0.422256	0.426192	1
Sample 1432	0.0442503	0.0643733	0.122081	0.75969	0.51595	0.0290545	0.00380261	0.152829	0.0855204	0.417733	0.174423	0.881468	0.867166	0.620237	0.324579	0.70321	0.291403	0.712486	0.262988	0.675466	1
Sample 1433	0.439641	0.545383	0.429769	1	0.764667	0.257768	0.142101	0.538257	0.277694	0.516697	0.963595	0.976963	0.643037	0.631068	0.529165	0.39301	0.716381	0.178427	0.785579	0.530341	1
Sample 1434	0.1648	0.197548	0.278876	0.0229008	0.659977	0.310606	0.0668843	0.422242	0.123284	0.433004	0.000910595	0.995581	0.757418	0.222768	0.451026	0.538728	0.492624	0.465677	0.543817	0.503572	1
Sample 1435	0.589585	0.540848	0.54168	0.987952	0.609768	0.195054	0.254838	0.721587	0.381184	0.652587	0.585007	0.977404	0.549671	0.478204	0.535361	0.462333	0.545018	0.432033	0.614769	0.428273	1
Sample 1436	0.0677876	0.0741861	0.0142828	0.661538	0.419583	0.0559825	0.00455518	0.149475	0.0434699	0.158955	0.00307177	0.93766	0.389298	0.383125	0.456413	0.542688	0.457281	0.532792	0.416512	0.532659	1
Sample 1437	0.370928	0.309754	0.260641	0.0916031	0.726378	0.206649	0.095091	0.524646	0.30919	0.567565	0.00716576	0.987654	0.470332	0.430276	0.694692	0.289829	0.725059	0.264759	0.736689	0.331209	1
Sample 1438	0.0843955	0.655395	0.0102127	0.422414	1	0.6671	0.396142	0	0.785946	0	0.155886	0.982006	0.0800443	0.120195	0.456339	0.564539	0.378276	0.743393	0.137574	0.626328	1
Sample 1439	0.138078	0.17256	0.285264	1	0.295544	0.221974	0.0624761	0.46643	0.110029	0.467904	0.54225	0.983852	0.54286	0.179801	0.463866	0.542842	0.453644	0.564378	0.44637	0.378778	1
Sample 1440	0.11031	0.553702	0.159728	0.962121	0.552969	0.278675	0.315157	0.361709	0.539845	0.353197	0.788302	0.574849	0.41654	0.204868	0.69378	0.263082	0.800177	0.139305	0.739	0.329855	1
Sample 1441	0.0890566	0.115795	0.183317	0.55814	0.358888	0.112787	0.0178496	0.6551	0.10163	0.66768	0.00965238	0.989745	0.727075	0.303727	0.599189	0.408971	0.589603	0.405322	0.727542	0.233057	1
Sample 1442	0.108493	0.211766	0.310363	1	0.424069	0.188782	0.0391124	0.602203	0.113486	0.551763	0.984771	0.973102	0.532792	0.33976	0.385106	0.593095	0.456166	0.478102	0.544129	0.360267	1
Sample 1443	0.487238	0.400798	0.545225	0.832061	0.285594	0.154005	0.144013	0.745013	0.363896	0.709556	0.248876	0.990525	0.717007	0.695451	0.586097	0.403075	0.614251	0.431281	0.52208	0.429766	1
Sample 1444	0	0.0771461	0.223369	0.871212	0.353763	0.106876	0.017998	0.388626	0.244008	0.394153	0.184312	0.9082	0.780151	0.0666026	0.431058	0.587213	0.394433	0.622796	0.35681	0.52155	1
Sample 1445	0.0797627	0.665972	0.0181201	0.189394	0.644021	0.14599	0.396001	0	0.984637	0	0.0359768	0.393522	0.150807	0.23401	0.292812	0.72003	0.248968	0.805349	0.185396	0.867583	1
Sample 1446	0	0.0291237	0.047464	0.787879	0.406725	0.0835518	0.000872778	0.699726	0.0389466	0.688323	0.199305	0.944645	0.833215	0.411755	0.424374	0.581821	0.417431	0.566757	0.498101	0.81214	1
Sample 1447	0.0147449	0.00455972	0.338867	0.643939	0.331658	0.0643568	0.000489165	0.533329	0.0050288	0.506167	0.0439821	0.991049	0.911699	0.0542641	0.505943	0.505994	0.479068	0.540773	0.493506	0.536679	1
Sample 1448	0.00428592	0.00294974	0.0277918	0.992424	0.400057	0.00880741	4.95683e+09	0.376752	0.00501112	0.382886	0.00614468	0.99551	0.670046	0.0104673	0.358693	0.633162	0.377793	0.607403	0.414718	0.437107	1
Sample 1449	0.00691981	0.0036337	0.14335	0.155039	0.496538	0.0337272	3.35854e+09	0.261937	0.00434089	0.4909	0.00079302	0.987031	0.922318	0.605404	0.376004	0.639253	0.371168	0.613527	0.382861	0.624038	1
Sample 1450	0.0447891	0.0403464	0.671376	0.488372	0.510016	0.119448	0.00171749	0.466935	0.0315186	0.418452	0.920833	0.997743	0.440136	0.341932	0.407487	0.562372	0.479145	0.456714	0.569867	0.527818	1
Sample 1451	0.0579313	0.0758442	0.208357	0.465649	0.324376	0.169249	0.0207628	0.433779	0.0688642	0.43261	0.00239426	0.993093	0.82898	0.123316	0.44014	0.561722	0.449185	0.546209	0.41755	0.529221	1
Sample 1452	0	0.290153	0.186157	0.987952	0.953549	0.458474	0.0810752	0.546074	0.409542	0.517747	0.77701	0	0.661235	0.493912	0.362583	0.644258	0.343166	0.682981	0.268192	0.568101	1
Sample 1453	0.0311999	0.0294345	0.0173569	0.653846	0.442419	0.104034	0.000593267	0.123526	0.00965514	0.131409	0.00198124	0.99225	0.394166	0.358914	0.375967	0.628965	0.362234	0.635357	0.298487	0.653109	1
Sample 1454	0.0538959	0.041583	0.31418	0.732824	0.619686	0.241253	0.00284738	0.355377	0.0190086	0.392251	0.178644	0.99486	0.533626	0.143153	0.420272	0.579488	0.414396	0.602177	0.365007	0.327227	1
Sample 1455	0.186335	0.132014	0.754489	0.396552	0.072908	0.341686	0.0399497	0.572651	0.187368	0.548284	0.157071	0.88014	0.899424	0.458489	0.0933564	0.910668	0.0583485	0.980689	0.172975	0.575431	1
Sample 1456	0.0042151	0.0196251	0.0679476	0.618321	0.515734	0.258763	0.00241154	0.384186	0.0327723	0.394935	0.12213	0.977194	0.538819	0.0466461	0.372657	0.625865	0.378053	0.637052	0.3412	0.441388	1
Sample 1457	0.00549811	0.058743	0.0652943	1	0.574271	0.302738	0.00666492	0.704276	0.0786027	0.699083	0.940119	0.683145	0.873765	0.37491	0.50377	0.456077	0.608175	0.319474	0.646852	0.433194	1
Sample 1458	0.0232939	0.00683847	0.277683	0.155039	0.37372	0.148527	0.000144837	0.710615	0.00252432	0.737948	0.000929702	0.998033	0.812095	0.253462	0.589517	0.414314	0.588737	0.398918	0.747766	0.219023	1
Sample 1459	0.117806	0.0317158	0.671444	0.975207	0.754382	0.141463	0.00328736	0.665796	0.0367294	0.636038	0.848454	0.245124	0.712658	0.562215	0.446286	0.551189	0.477734	0.479706	0.517058	0.441924	1
Sample 1460	0.107802	0.010156	0.614757	0.664122	0.353623	0.157764	0.000415592	0.613863	0.0124872	0.588999	0.0033444	0.984539	0.895541	0.470088	0.550302	0.467723	0.513572	0.560317	0.384353	0.471564	1
Sample 1461	0.00242663	0.000800606	0.30126	0.992424	0.241252	0.16873	0.000280166	0.524228	0.0122689	0.52573	0.978555	0.747658	0.940828	0.0669143	0.441934	0.565093	0.428914	0.573185	0.439207	0.524005	1
Sample 1462	0.261575	0.343665	0.0468801	0.106061	0.557977	0.0701778	0.172371	0.518328	0.262132	0.513808	0.913663	0	0.721681	0.511926	0.433438	0.556494	0.440664	0.576612	0.461047	0.669794	1
Sample 1463	0	0.163206	0.0695496	0.265152	0.398098	0.101238	0.0192489	0.605292	0.187614	0.586014	0.00300187	0.978192	0.712141	0.421686	0.449804	0.564233	0.425599	0.571536	0.471434	0.801825	1
Sample 1464	0.00508501	0.00423057	0.259994	0.757576	0.218893	0.0429756	0.000433231	0.521241	0.00843559	0.494399	0.4044	0.976162	0.899657	0.0449917	0.489891	0.530216	0.445026	0.586563	0.441991	0.564585	1
Sample 1465	0.0123233	0.0119762	0.0457217	0.651515	0.386911	0.0104473	0.000391566	0.375539	0.0168381	0.382389	0.157579	0.986071	0.663223	0.0184548	0.356655	0.635131	0.377173	0.604595	0.423312	0.426348	1
Sample 1466	0.0486116	0.0683298	0.125127	0.75969	0.525831	0.0300603	0.00429857	0.138579	0.0907295	0.413317	0.120726	0.888026	0.864389	0.62197	0.314784	0.715613	0.275366	0.733813	0.235162	0.691423	1
Sample 1467	0.435964	0.506491	0.40898	1	0.768536	0.251316	0.122788	0.558369	0.284214	0.541786	0.964315	0.978887	0.630054	0.628647	0.525967	0.400735	0.701434	0.199222	0.772563	0.548872	1
Sample 1468	0.0814342	0.122842	0.223001	0.603053	0.618579	0.252325	0.0349662	0.393953	0.122416	0.401446	0.00730827	0.996571	0.780672	0.145188	0.461052	0.529641	0.49892	0.467194	0.520705	0.499647	1
Sample 1469	0.26349	0.863509	0.319274	0.987952	0.702821	0.210299	0.618493	0.263577	0.819974	0.156168	0.677643	0.962331	0.14754	0.111447	0.534692	0.465928	0.535229	0.459636	0.494367	0.500142	1
Sample 1470	0.0754878	0.0793167	0.0135709	0.184615	0.422695	0.0431091	0.0059581	0.162028	0.0578725	0.172751	0.0330091	0.980053	0.394533	0.388221	0.471687	0.526357	0.475361	0.512703	0.44184	0.519707	1
Sample 1471	0.378829	0.302858	0.258403	0.0992366	0.726229	0.210245	0.0928702	0.516603	0.310007	0.569564	0.00525911	0.985292	0.485038	0.437432	0.681526	0.303099	0.710398	0.282588	0.7123	0.360388	1
Sample 1472	0.0941734	0.515704	0.0512582	0.12931	0.951529	0.675505	0.223278	0.121829	0.585091	0.109085	0.0868162	0.989602	0.247304	0.304109	0.331165	0.69106	0.249752	0.864878	0.0794905	0.670574	1
Sample 1473	0.123843	0.162924	0.263218	1	0.288187	0.128172	0.0612758	0.444908	0.0875356	0.44315	0.980577	0.984377	0.665196	0.166256	0.461889	0.543344	0.454971	0.56268	0.438174	0.381118	1
Sample 1474	0.112082	0.637073	0.151984	0.962121	0.55968	0.281624	0.413466	0.287589	0.630919	0.282232	0.855765	0.345883	0.329882	0.118976	0.710262	0.245811	0.817343	0.124501	0.738774	0.323636	1
Sample 1475	0.0910919	0.118516	0.187562	0.55814	0.350453	0.112183	0.0197093	0.658132	0.10268	0.669221	0.00877701	0.990938	0.725052	0.305283	0.577169	0.431187	0.567787	0.42617	0.713364	0.244453	1
Sample 1476	0.163016	0.204947	0.335789	0.438017	0.433415	0.163574	0.0385187	0.636544	0.0944819	0.587108	0.0955579	0.9828	0.561735	0.58465	0.400998	0.57657	0.473277	0.459884	0.566145	0.356056	1
Sample 1477	0.482652	0.376702	0.501904	0.877863	0.264059	0.142276	0.155694	0.765462	0.410714	0.741802	0.143312	0.991677	0.742657	0.692727	0.605372	0.384558	0.631425	0.418835	0.526408	0.460694	1
Sample 1478	0	0.0852116	0.183914	0.909091	0.348283	0.0870377	0.0224203	0.378205	0.273477	0.377874	0.623404	0.874577	0.763569	0.0274318	0.434286	0.583298	0.398873	0.617899	0.360801	0.517394	1
Sample 1479	0.0899658	0.876888	0.0192624	0.189394	0.341384	0.525962	0.483928	0.0453259	1	0.00164143	0.0288801	0.460312	0	0.14562	0.210952	0.813944	0.136216	0.953996	0	1	1
Sample 1480	0.0536324	0.123964	0.0532804	0.893939	0.283371	0.163405	0.00965656	0.681779	0.088974	0.661681	0.00765519	0.931257	0.763421	0.459728	0.473588	0.537356	0.456523	0.533768	0.523682	0.768278	1
Sample 1481	0.0204385	0.0350678	0.517385	0.227273	0.281501	0.0777323	0.00443937	0.512721	0.0330988	0.487339	0.0318484	0.991712	0.891169	0.0597294	0.514535	0.509304	0.460556	0.579774	0.43652	0.557309	1
Sample 1482	0.0669289	0.0561891	0.023876	0.174242	0.369155	0.0127035	0.00691249	0.515599	0.140694	0.517875	0.0730195	0.940835	0.664027	0.0727213	0.376257	0.610635	0.409993	0.556336	0.506165	0.416517	1
Sample 1483	0.00187146	0.0519473	0.0699785	0.674419	0.486015	0.0239683	0.00286253	0.139904	0.0939003	0.400237	0.169674	0.870576	0.866256	0.6001	0.364766	0.65656	0.346925	0.645676	0.333331	0.642114	1
Sample 1484	0.437746	0.605241	0.303941	1	0.667848	0.274921	0.156693	0.516039	0.257559	0.465527	0.965576	0.983155	0.596146	0.629821	0.0885301	0.874746	0.206003	0.63227	0.490996	0.880513	1
Sample 1485	0.0244605	0.0919746	0.107523	0.618321	0.42961	0.127346	0.0248966	0.382472	0.137723	0.384182	0.1973	0.874204	0.764067	0.0610128	0.338613	0.656546	0.368245	0.607513	0.374421	0.553963	1
Sample 1486	0.170969	0.280861	0.406962	0.698795	0.643975	0.292187	0.0675947	0.738887	0.261863	0.700603	0.16008	0.996803	0.71132	0.79997	0.659413	0.35953	0.612672	0.431722	0.500567	0.380728	1
Sample 1487	0.0776186	0.212895	0.00856552	0.407692	0.576415	0.104654	0.0172803	0.0394449	0.092689	0.0370517	0.0229681	0.969403	0.30674	0.36501	0.32308	0.687043	0.294262	0.720072	0.165474	0.773611	1
Sample 1488	0.375826	0.375224	0.259003	0.145038	0.925412	0.220111	0.17813	0.380151	0.263391	0.44111	0.00386139	0.993564	0.395813	0.227541	0.670726	0.301394	0.72635	0.249709	0.752384	0.329395	1
Sample 1489	0.120406	0.57581	0.0629693	0.12931	0.806619	0.546447	0.209813	0.173962	0.51991	0.148439	0.0869529	0.993569	0.204062	0.331006	0.316534	0.710374	0.221083	0.906035	0.0447659	0.712602	1
Sample 1490	0.0921111	0.154829	0.252448	0.541985	0.270965	0.280359	0.0491174	0.404726	0.0725962	0.40646	0.939521	0.986814	0.566605	0.13606	0.358191	0.636951	0.373887	0.627815	0.381158	0.386798	1
Sample 1491	0.115742	0.578619	0.14405	0.962121	0.517353	0.315776	0.294739	0.398509	0.499401	0.388695	0.78468	0.690355	0.393618	0.216593	0.688018	0.268729	0.795019	0.143313	0.73765	0.366194	1
Sample 1492	0.235711	0.206855	0.200821	0.844961	0.368898	0.124476	0.0600319	0.661585	0.143727	0.672653	0.179594	0.98367	0.67941	0.415821	0.616555	0.388198	0.618228	0.359596	0.784042	0.184488	1
Sample 1493	0.122449	0.396515	0.303004	0.528926	0.393563	0.238481	0.108268	0.526241	0.258387	0.461307	0.464753	0.964233	0.398014	0.516338	0.187894	0.732116	0.382825	0.484858	0.583192	0.335252	1
Sample 1494	0.36333	0.498398	0.428576	0.465649	0.207315	0.111516	0.266779	0.531926	0.410652	0.485505	0.155595	0.978968	0.502285	0.621857	0.57356	0.413052	0.606158	0.440583	0.49571	0.375408	1
Sample 1495	0.0442251	0.0798231	0.328968	0.909091	0.250522	0.219982	0.0152059	0.510823	0.0885074	0.512022	0.00121474	0.996519	0.842343	0.12408	0.42744	0.591873	0.389956	0.624853	0.367861	0.579518	1
Sample 1496	0.118895	0.154388	0.0508436	0.265152	0.593649	0.113425	0.0229892	0.479977	0.104037	0.47612	0.995016	0.789012	0.669482	0.41762	0.585759	0.414543	0.576355	0.434573	0.605103	0.589588	1
Sample 1497	0.0923928	0.265105	0.10092	0.560606	0.331997	0.104563	0.0523673	0.624271	0.189565	0.610114	0.00661164	0.997511	0.647425	0.481856	0.270105	0.733007	0.272127	0.703737	0.366301	0.973074	1
Sample 1498	0.03663	0.0340982	0.427612	0.636364	0.31752	0.0674928	0.00412844	0.547705	0.0343302	0.51946	0.0961701	0.97934	0.892784	0.0752714	0.53993	0.47838	0.498924	0.529866	0.497488	0.540691	1
Sample 1499	0.0687786	0.0412025	0.0313934	0.598485	0.406853	0.0114027	0.0039466	0.524553	0.142274	0.532939	0.00466216	0.970303	0.675485	0.0745595	0.350166	0.638935	0.37795	0.595098	0.454633	0.48753	1
Sample 1500	0.081709	0.0539361	0.114818	0.294574	0.441917	0.0706725	0.0014626	0.297603	0.0343153	0.51019	0.00316938	0.997553	0.890934	0.635121	0.440373	0.565741	0.457118	0.509354	0.51224	0.507475	1
Sample 1501	0.0115796	0.325911	0.159581	0.162791	0.527906	0.125667	0.0584313	0.187812	0.316532	0.169474	0.0150922	0.980637	0.211728	0.349239	0.44914	0.607972	0.318709	0.751124	0.17731	0.656597	1
Sample 1502	0.406438	0.483212	0.406499	0.580153	0.324956	0.242349	0.413275	0.488617	0.325169	0.487946	0.00714699	0.998166	0.578737	0.447634	0.775041	0.214369	0.802685	0.176184	0.79194	0.40012	1
Sample 1503	0.11393	0.398758	0.12855	0.554217	0.87526	0.434059	0.123898	0.545845	0.442384	0.495195	0.564968	0.888042	0.579187	0.550743	0.308297	0.714391	0.252949	0.802748	0.0988145	0.998538	1
Sample 1504	0.196841	0.189187	0.264991	0.807692	0.725606	0.0999776	0.0495161	0.114373	0.0997768	0.166463	0.0159822	0.778764	0.494441	0.468524	0.208203	0.794083	0.201387	0.782375	0.165406	0.781612	1
Sample 1505	0.283282	0.238106	0.391386	0.366412	0.672315	0.14158	0.0592358	0.461194	0.220786	0.512927	0.231235	0.928263	0.484844	0.350899	0.323111	0.697584	0.284105	0.727874	0.275915	0.453638	1
Sample 1506	0.0265395	0.20452	0.0457308	0.327586	0.923973	0.699856	0.0356407	0.306367	0.242855	0.294054	0.129106	0.988512	0.535518	0.279899	0.246642	0.763601	0.194755	0.879245	0.157035	0.575957	1
Sample 1507	0.625215	0.882155	0.416504	0.961832	0.365828	0.88385	0.74179	0.483909	0.323738	0.479832	0.0293453	0.968566	0.267112	0.643358	0.0715898	0.958936	0.0276699	0.966141	0.0850407	0.626391	1
Sample 1508	0.186929	0.45428	0.173044	0.575758	0.627879	0.327807	0.212981	0.493744	0.378895	0.489471	0.284493	0.615811	0.567689	0.389032	0.515234	0.407414	0.700291	0.187302	0.743668	0.381279	1
Sample 1509	0.282933	0.218018	0.187669	0.635659	0.341505	0.119582	0.074903	0.696923	0.140941	0.713766	0.00390156	0.988524	0.681027	0.451915	0.343558	0.615507	0.445524	0.477963	0.722488	0.315542	1
Sample 1510	0.60655	0.319096	0.52825	0.966942	0.606587	0.203055	0.0822558	0.856243	0.357757	0.836364	0.267318	0.844533	0.716586	0.804752	0.122586	0.861238	0.197222	0.725444	0.378466	0.570741	1
Sample 1511	0.302718	0.565575	0.316095	0.992366	0.3051	0.154278	0.271636	0.406958	0.492553	0.380275	0.310444	0.914784	0.373684	0.585857	0.696351	0.297912	0.709229	0.365495	0.531073	0.392762	1
Sample 1512	0.186993	0.331267	0.533767	0.719697	0.540635	0.315352	0.158128	0.402715	0.323712	0.453348	0.00349591	0.99297	0.543924	0.25492	0.14633	0.839731	0.172224	0.827872	0.13098	0.659773	1
Sample 1513	0.480317	0.465046	0.0621026	0.94697	0.601221	0.0852841	0.201475	0.566475	0.297749	0.562131	0.153814	0.971874	0.461178	0.656508	0.267622	0.696096	0.344158	0.606334	0.51528	0.704478	1
Sample 1514	0	0.0521251	0.0279707	0.560606	0.480653	0.121721	0.00230647	0.68428	0.0668401	0.668801	0.496947	0	0.812445	0.357854	0.406513	0.597568	0.403879	0.578341	0.486605	0.828433	1
Sample 1515	0.0179103	0.0354346	0.354481	0.340909	0.309632	0.0804572	0.00425479	0.505539	0.0423535	0.479034	0.0850765	0.979379	0.86628	0.0573026	0.499718	0.515558	0.464939	0.561446	0.466611	0.528909	1
Sample 1516	0.0412834	0.0515175	0.0301272	0.681818	0.424295	0.0216092	0.00523827	0.273593	0.115515	0.281006	0.00215187	0.984133	0.628494	0.0472351	0.354107	0.643418	0.357475	0.646004	0.342666	0.433395	1
Sample 1517	0.0829949	0.0435671	0.081658	0.0465116	0.527231	0.104534	0.000707694	0.265807	0.0219608	0.489984	0.000174923	0.99943	0.902482	0.635632	0.398201	0.612405	0.403995	0.572879	0.429776	0.60462	1
Sample 1518	0.0243954	0.0288344	0.248811	0.968992	0.430062	0.29872	0.00061188	0.441803	0.00650123	0.394302	0.975642	0.930704	0.433689	0.332367	0.373972	0.583702	0.474036	0.44311	0.590813	0.475106	1
Sample 1519	0.464669	0.542222	0.404369	0.267176	0.393126	0.195509	0.502959	0.54211	0.382265	0.540316	0.0064613	0.981351	0.551502	0.501824	0.196059	0.819987	0.186054	0.807667	0.197353	0.755296	1
Sample 1520	0	0.0112589	0.260732	1	0.659672	0.172605	0.00418809	0.918768	0.0677868	0.894096	0.820444	0.882495	0.941651	0.757934	0.36073	0.64319	0.350485	0.657992	0.373298	0.497694	1
Sample 1521	0.240226	0.235611	0.390596	0.823077	0.724022	0.0948769	0.0885015	0.11136	0.133665	0.17748	0.0160678	0.550979	0.533587	0.497233	0.15249	0.851213	0.142767	0.839881	0.107753	0.849667	1
Sample 1522	0.143797	0.0940906	0.456624	0.938931	0.768605	0.172165	0.0117362	0.417842	0.112793	0.4656	0.228755	0.716431	0.560839	0.224573	0.421314	0.575379	0.424045	0.583563	0.405947	0.28952	1
Sample 1523	0.139181	0.0962596	1	0.974138	0.417695	0.0608064	0.0261935	0.511797	0.106341	0.499583	0.59453	0.577647	0.889706	0.427107	0.209497	0.795188	0.172455	0.878131	0.222108	0.527	1
Sample 1524	0.330432	0.596896	0.235511	0.908397	0.525742	0.488988	0.470956	0.353467	0.262187	0.358896	0.0263084	0.985292	0.293657	0.362844	0.400003	0.597496	0.398921	0.640068	0.289756	0.432186	1
Sample 1525	0.053557	0.0221106	0.292962	0.212121	0.136958	0.377214	0.0014799	0.795493	0.0175662	0.7896	0.135772	0.470324	0.941496	0.440327	0.514918	0.444859	0.62038	0.30332	0.676496	0.443503	1
Sample 1526	0.037242	0.0275145	0.20515	0.0232558	0.311014	0.26551	0.000896334	0.706256	0.0115995	0.73331	0.00301169	0.862185	0.796336	0.264123	0.559508	0.439515	0.569096	0.413387	0.739223	0.222981	1
Sample 1527	0.027115	0.146703	0.169591	0.966942	0.718016	0.256288	0.0207088	0.518694	0.165345	0.482866	0.359389	0.972445	0.546959	0.459277	0.522668	0.470924	0.558882	0.396091	0.569536	0.399709	1
Sample 1528	0.341122	0.193258	0.623164	0.755725	0.384109	0.207652	0.0441325	0.712977	0.233424	0.689256	0.00316877	0.989107	0.855005	0.608667	0.552682	0.462254	0.520177	0.557316	0.379831	0.538342	1
Sample 1529	0.134393	0.205149	0.438188	0.825758	0.261077	0.362561	0.0563505	0.540629	0.166021	0.538829	0.0020337	0.997033	0.722702	0.206715	0.495746	0.513884	0.479361	0.518034	0.513103	0.50204	1
Sample 1530	0.156042	0.328906	0.0488127	0.712121	0.596136	0.090451	0.104786	0.33793	0.375771	0.327884	0.00580235	0.966432	0.429431	0.442173	0.456926	0.52319	0.489719	0.497373	0.575618	0.444236	1
Sample 1531	0.00354262	0.30055	0.0801027	0.560606	0.301532	0.109076	0.0687859	0.577543	0.258651	0.555374	0.0226878	0.982111	0.589169	0.431132	0.247405	0.754473	0.252134	0.722343	0.346016	0.98776	1
Sample 1532	0.0342994	0.025265	0.733286	0.530303	0.931909	0.791088	0.00123843	0.520861	0.012013	0.496067	0.00391281	0.979515	0.903924	0.0730342	0.541851	0.476552	0.500213	0.530305	0.492611	0.520688	1
Sample 1533	0.0784	0.0459545	0.0818533	0.530303	0.571695	0.184345	0.00173814	0.419788	0.052104	0.427421	0.00500273	0.383978	0.665291	0.0841213	0.344158	0.650297	0.357029	0.633455	0.383636	0.483973	1
Sample 1534	0.0743297	0.053804	0.102322	0.302326	0.446434	0.0904512	0.00125183	0.283434	0.0304474	0.504859	0.00579034	0.993594	0.888598	0.632189	0.452775	0.551296	0.473909	0.490033	0.531328	0.504013	1
Sample 1535	0.0209247	0.339457	0.163096	0.162791	0.521491	0.143168	0.0578526	0.200428	0.315258	0.170414	0.0165294	0.976685	0.208759	0.355392	0.412427	0.637026	0.298653	0.758316	0.185239	0.622415	1
Sample 1536	0.279054	0.257777	0.30929	0.80916	0.50952	0.255878	0.113714	0.560251	0.227689	0.564094	0.00650778	0.926095	0.79341	0.329092	0.540986	0.463547	0.54585	0.439159	0.548632	0.62227	1
Sample 1537	0.101065	0.480539	0.116151	0.554217	0.841469	0.363947	0.19515	0.453675	0.557708	0.375126	0.571328	0.88672	0.493894	0.450866	0.305776	0.716918	0.250479	0.805361	0.0835188	1	1
Sample 1538	0.431484	0.429909	1	0.807692	0.72464	0.096233	0.270223	0.114204	0.241862	0.22633	0.0160943	0.667357	0.625232	0.623795	0	1	0	0.96681	0	0.965217	1
Sample 1539	0.29652	0.206441	0.38411	0.419847	0.686086	0.101885	0.058603	0.52396	0.312093	0.588276	0.33696	0.886696	0.540502	0.362888	0.310986	0.706745	0.279093	0.727089	0.292467	0.44511	1
Sample 1540	0.0296078	0.185316	0.130518	0.155172	0.484564	0.246384	0.0383921	0.37252	0.149199	0.354437	0.00793073	0.998111	0.560139	0.354184	0.237609	0.774643	0.180338	0.898172	0.148084	0.571771	1
Sample 1541	0.273531	0.488644	0.212515	0.625954	0.404337	0.456918	0.339445	0.43056	0.204244	0.419039	0.0143423	0.954105	0.342657	0.308698	0.0969588	0.931069	0.0498647	0.967459	0.0254	0.619529	1
Sample 1542	0.228307	0.475054	0.184237	0.477273	0.636167	0.33733	0.233888	0.514743	0.366375	0.509024	0.285347	0.61034	0.570954	0.397288	0.542864	0.378925	0.729661	0.156343	0.773086	0.385368	1
Sample 1543	0.300117	0.235425	0.185938	0.635659	0.319303	0.13243	0.0852023	0.703023	0.150972	0.710669	0.0029023	0.989861	0.669148	0.446782	0.291529	0.662923	0.404067	0.51328	0.699766	0.330896	1
Sample 1544	0.36764	0.203542	0.431226	0.247934	0.647524	0.171382	0.0411014	0.742612	0.184413	0.718537	0.207334	0.971324	0.651915	0.686194	0.214861	0.764448	0.29548	0.623611	0.45296	0.524315	1
Sample 1545	0.464994	0.603814	0.393093	0.946565	0.382155	0.162773	0.311876	0.491327	0.436943	0.512778	0.253851	0.97939	0.45354	0.682239	0.718006	0.273926	0.733009	0.350048	0.530879	0.490467	1
Sample 1546	0.104044	0.185542	0.509665	0.719697	0.440899	0.239257	0.0608724	0.436427	0.224667	0.450169	0.00815274	0.988735	0.716558	0.178902	0.203369	0.784607	0.227111	0.767824	0.208866	0.633651	1
Sample 1547	0.289183	0.37342	0.0799709	0.689394	0.687586	0.0960538	0.148634	0.390794	0.334103	0.377848	0.00130114	0.983393	0.450828	0.530175	0.20925	0.756707	0.280461	0.675742	0.444454	0.611337	1
Sample 1548	0.334888	0.202164	0.17265	0.530303	0.320708	0.122793	0.0251994	0.763654	0.0891708	0.752023	0.000674681	0.999587	0.775902	0.620294	0.380892	0.624152	0.374926	0.610776	0.455897	0.843004	1
Sample 1549	0.0212314	0.014455	0.467043	0.939394	0.323452	0.0658983	0.00128637	0.536514	0.0128678	0.509491	0.254756	0.991124	0.91124	0.0604904	0.5008	0.512968	0.46987	0.55248	0.483768	0.527621	1
Sample 1550	0.0756153	0.0474641	0.0780688	0.984848	0.397623	0.00777148	0.00493751	0.518906	0.135581	0.519724	0.328978	0.961959	0.674618	0.0813539	0.297092	0.704894	0.296453	0.694691	0.338741	0.539865	1
Sample 1551	0.0861095	0.0577957	0.119382	0.302326	0.435045	0.0877993	0.00176958	0.302609	0.0390434	0.514991	0.307881	0.985716	0.888274	0.63687	0.448318	0.554877	0.471992	0.487848	0.545737	0.477492	1
Sample 1552	0	0.353182	0.114563	0.775194	0.580464	0.140568	0.0640638	0.100609	0.415468	0.088954	0.174556	0.924191	0.183859	0.298201	0.184693	0.855673	0.0896732	0.9366	0.0448091	0.82533	1
Sample 1553	0.247454	0.229028	0.490524	0.526718	0.432459	0.352099	0.0849459	0.525607	0.171513	0.532287	0.067111	0.988618	0.802919	0.299685	0.578308	0.422548	0.584243	0.411185	0.563157	0.533841	1
Sample 1554	0.0909018	0.331982	0.140585	0.554217	0.848954	0.395982	0.098675	0.609971	0.389773	0.55118	0.566596	0.918485	0.64084	0.583696	0.300738	0.719504	0.251309	0.797904	0.123724	0.932463	1
Sample 1555	0.0640413	0.369391	0.0243072	0.976923	0.293922	0.122741	0.123247	0.110151	0.156694	0.0529844	0.354323	0.72879	0.197525	0.182348	0.51845	0.480561	0.512772	0.493606	0.429425	0.455591	1
Sample 1556	0.219259	0.188426	0.368933	0.954198	0.636378	0.170856	0.040499	0.462918	0.216576	0.523356	0.381087	0.833474	0.556556	0.292916	0.359525	0.661153	0.315582	0.710368	0.268914	0.437179	1
Sample 1557	0.0168403	0.296116	0.060657	0.37069	0.783908	0.567477	0.0667594	0.253364	0.342999	0.238819	0.0977963	0.990142	0.422742	0.287319	0.151031	0.854278	0.107712	0.961852	0.0939618	0.568163	1
Sample 1558	0.0683734	0.189071	0.271717	0.664122	0.154767	0.0825626	0.118006	0.407444	0.127996	0.383602	0.927707	0.869394	0.607534	0.113471	0.122511	0.886239	0.115235	0.881659	0.130622	0.53848	1
Sample 1559	0.197428	0.484299	0.145472	0.575758	0.748007	0.401224	0.233136	0.432923	0.437498	0.435563	0.283813	0.370452	0.542474	0.344422	0.545692	0.384756	0.712083	0.191419	0.715255	0.404165	1
Sample 1560	0.372126	0.140619	0.219496	0.193798	0.442769	0.114914	0.0280677	0.77738	0.11696	0.809025	0.00110223	0.99892	0.776093	0.38119	0.578303	0.407341	0.620113	0.336391	0.818261	0.253192	1
Sample 1561	0.455497	0.22121	0.439118	0.950413	0.588292	0.141255	0.0503626	0.817237	0.284121	0.792861	0.253403	0.937071	0.679235	0.729793	0.101686	0.885413	0.168833	0.762373	0.31748	0.641847	1
Sample 1562	0.284131	0.637794	0.125343	0.89313	0.131773	0.302499	0.347226	0.329233	0.651851	0.277804	0.263501	0.972093	0.271658	0.434074	0.717318	0.294755	0.693752	0.394809	0.493669	0.45908	1
Sample 1563	0.000876175	0.0588331	0.29227	0.674242	0.327993	0.0873162	0.0138859	0.430139	0.183862	0.431101	0.504925	0.900599	0.819143	0.0572494	0.281094	0.720811	0.278464	0.721774	0.270193	0.58358	1
Sample 1564	0.253322	0.206569	0.0975978	0.977273	0.693836	0.0895268	0.0619802	0.537366	0.15858	0.540215	0.890379	0.964866	0.689161	0.506472	0.34672	0.633398	0.387872	0.581049	0.530126	0.639444	1
Sample 1565	0.0568107	0.0687958	0.10793	0.969697	0	0.661578	0.00153079	0.727639	0.0149463	0.715292	0.70316	0.962423	0.814176	0.424123	0.432397	0.572508	0.427516	0.556305	0.509719	0.811141	1
Sample 1566	0.0124017	0.00176245	0.333181	0.44697	0.288869	0.137017	1.80788e+09	0.533635	0.000743047	0.50625	0.00432418	0.986907	0.913138	0.0520149	0.504787	0.511473	0.468339	0.557767	0.472859	0.554371	1
Sample 1567	0.0112534	0.0235634	0.023901	0.030303	0.396394	0.0054083	0.00198032	0.312496	0.0704726	0.320875	0.0202444	0.985049	0.645643	0.0173915	0.352389	0.639295	0.371096	0.616768	0.398762	0.39167	1
Sample 1568	0.0361211	0.0169183	0.0940377	0.0465116	0.520108	0.0488561	0.0002224	0.27387	0.0114525	0.49902	0.00043855	0.724211	0.915311	0.617007	0.401603	0.608525	0.408918	0.565454	0.444154	0.585153	1
Sample 1569	0.0179598	0.0456154	0.246889	1	0.225037	0.631955	0.00109101	0.438422	0.0120242	0.389401	0.983206	0.84827	0.417037	0.310648	0.310755	0.647885	0.40967	0.499318	0.552663	0.514007	1
Sample 1570	0.136868	0.156266	0.422355	0.671756	0.548148	0.271257	0.0522546	0.441758	0.098924	0.450868	0.000723167	0.999719	0.791372	0.196775	0.405721	0.607875	0.392857	0.609726	0.365421	0.551347	1
Sample 1571	0	0.0375828	0.115707	0.975904	0.628709	0.229718	0.00787743	0.902053	0.0913274	0.869465	0.881155	0.915159	0.915184	0.722579	0.360158	0.64471	0.347177	0.664778	0.357681	0.528193	1
Sample 1572	0.076234	0.100666	0.0316492	0.8	0.657658	0.295557	0.00284292	0.106846	0.0148594	0.114252	0.435031	0.978393	0.377817	0.388714	0.335783	0.668041	0.32303	0.67455	0.253888	0.699573	1
Sample 1573	0.0405934	0.0201334	0.816559	0.977099	0.639009	0.505108	0.000343336	0.372175	0.0182284	0.411592	0.899933	0.799741	0.59523	0.131106	0.419756	0.580105	0.415281	0.597773	0.377783	0.311794	1
Sample 1574	0.205963	0.158236	0.785378	0.991379	0.503277	0.0361461	0.0551823	0.523923	0.149579	0.516553	0.612419	0.770334	0.940036	0.471552	0.238774	0.768834	0.195155	0.862056	0.228258	0.52423	1
Sample 1575	0.0273823	0.031756	0.420396	0.259542	0.632486	0.531576	0.00334607	0.395086	0.0211528	0.404947	0.00673836	0.994613	0.545219	0.0744646	0.436181	0.566525	0.430698	0.595647	0.372877	0.419047	1
Sample 1576	0.0411839	0.0259825	0.255582	0.931818	0.804922	0.346231	0.00227233	0.75915	0.0161956	0.756501	0.357528	0.508119	0.929909	0.437932	0.511381	0.44411	0.62687	0.290384	0.688716	0.422037	1
Sample 1577	0.0434874	0.00943879	0.340893	0.775194	0.439281	0	0.000546218	0.715616	0.0119305	0.745757	0.550926	0.97953	0.822994	0.268896	0.613485	0.390433	0.611124	0.379866	0.758369	0.212917	1
Sample 1578	0.0616567	0.0571723	0.189632	0.942149	0.926441	0.308379	0.00623074	0.595282	0.0456754	0.564274	0.110347	0.969147	0.630261	0.485202	0.529572	0.466245	0.562402	0.391856	0.58471	0.447097	1
Sample 1579	0.201959	0.0782159	0.765279	0.70229	0.39682	0.0763716	0.0154721	0.67554	0.144076	0.656634	0.00372284	0.75084	0.886253	0.526012	0.545246	0.470429	0.51408	0.553997	0.405301	0.438343	1
Sample 1580	0.00500744	0.0125785	0.115851	0.909091	0.340103	0.0934067	0.00169357	0.509308	0.0415658	0.510752	0.826781	0.878579	0.920564	0.0630696	0.463452	0.54616	0.445089	0.559968	0.446926	0.526278	1
Sample 1581	0.00552762	0.0141274	0.0133548	1	0.615835	0.0981136	0.000570205	0.489715	0.0302905	0.48904	0.938159	0.75844	0.599529	0.302173	0.511932	0.463438	0.554448	0.426502	0.644066	0.538348	1
Sample 1582	0.363522	0.209113	0.191901	0.530303	0.374176	0.122413	0.0232526	0.753299	0.0820818	0.743774	0.0140544	0.991399	0.778086	0.636641	0.384078	0.620558	0.37857	0.607345	0.458726	0.840398	1
Sample 1583	0.0233573	0.00962627	1	0.962121	0.371655	0.034048	0.000853346	0.540264	0.0144522	0.513314	0.419377	0.960529	0.926608	0.062531	0.50779	0.507054	0.474559	0.54924	0.485138	0.533081	1
Sample 1584	0.0459236	0.0302601	0.0539128	0.94697	0.401217	0.00502392	0.00299972	0.445703	0.0784023	0.454075	0.795966	0.450661	0.682245	0.0518465	0.289366	0.712133	0.289153	0.703813	0.323841	0.494583	1
Sample 1585	0.0976007	0.067376	0.107855	0.302326	0.440899	0.0779677	0.00221495	0.307163	0.0444785	0.518696	0.0224803	0.984989	0.881862	0.641436	0.464123	0.536552	0.493705	0.461103	0.579203	0.454563	1
Sample 1586	0	0.36872	0.124044	1	0.555806	0.134089	0.0710975	0.100917	0.423784	0.0849927	0.244201	0.91897	0.172732	0.306208	0.0847631	0.948912	0.00525103	1	0.0145889	0.830049	1
Sample 1587	0.162175	0.111322	0.468776	0.458015	0.577793	0.199948	0.0344451	0.515757	0.112503	0.518987	0.0362475	0.908894	0.893167	0.220324	0.553915	0.459613	0.53421	0.47622	0.487917	0.552042	1
Sample 1588	0.0863083	0.462854	0.126663	0.915663	0.812274	0.33457	0.17895	0.489275	0.528876	0.40648	0.616672	0.917498	0.50816	0.473655	0.297645	0.723551	0.245532	0.807303	0.0928113	0.964424	1
Sample 1589	0.103452	0.432943	0.0522913	0.976923	0.286809	0.137264	0.132952	0.108029	0.163494	0.049623	0.143898	0.330029	0.182439	0.129584	0.493539	0.503306	0.491648	0.51271	0.410154	0.489103	1
Sample 1590	0.254545	0.23164	0.39942	0.954198	0.599071	0.214025	0.0481116	0.487334	0.249324	0.544697	0.424981	0.829269	0.569512	0.324873	0.345843	0.67504	0.301806	0.723793	0.257302	0.450925	1
Sample 1591	0.0501068	0.291952	0.13573	0.155172	0.478479	0.290952	0.0832464	0.33561	0.226906	0.316173	0.00265349	0.998737	0.458847	0.367826	0.171275	0.838966	0.115995	0.964704	0.0911607	0.561207	1
Sample 1592	0.0632372	0.182552	0.284154	0.625954	0.256825	0.0760408	0.092905	0.382726	0.12783	0.36886	0.927405	0.933624	0.593406	0.108584	0.184058	0.827401	0.169208	0.838556	0.154103	0.518479	1
Sample 1593	0.233845	0.532648	0.159063	0.575758	0.745972	0.38603	0.283712	0.416987	0.463077	0.422016	0.284729	0.383036	0.513708	0.349903	0.569786	0.355518	0.747944	0.147525	0.756893	0.386788	1
Sample 1594	0.365383	0.1327	0.214924	0.193798	0.414401	0.120598	0.0245185	0.788287	0.120974	0.818375	0.000290493	0.999311	0.781771	0.514935	0.580251	0.405676	0.620684	0.338186	0.814685	0.258481	1
Sample 1595	0.372922	0.197732	0.342369	0.239669	0.505886	0.200803	0.0366194	0.787321	0.227749	0.756442	0.249985	0.962754	0.658646	0.688815	0.200864	0.783943	0.270612	0.656305	0.407147	0.642809	1
Sample 1596	0.294213	0.589605	0.246127	0.89313	0.0332599	0.301543	0.351938	0.46606	0.548771	0.377686	0.412907	0.974408	0.337932	0.540613	0.731537	0.278944	0.711434	0.376043	0.518946	0.456786	1
Sample 1597	0	0.0665526	0.20964	0.674242	0.412053	0.0455359	0.0198813	0.395894	0.237936	0.399844	0.577184	0.784592	0.801931	0.032177	0.305839	0.697962	0.299079	0.703661	0.281903	0.581697	1
Sample 1598	0.218066	0.199573	0.0834724	0.939394	0.679043	0.081781	0.0563259	0.519766	0.143621	0.517089	0.291795	0.977603	0.54965	0.483168	0.343354	0.634257	0.388905	0.579586	0.527748	0.640415	1
Sample 1599	0	0.363851	0.0365311	0.560606	0.370255	0.145237	0.068547	0.470696	0.403187	0.432139	0.059669	0.944041	0.530963	0.258617	0.275441	0.727325	0.277116	0.70265	0.349863	0.955406	1
Sample 1600	0.206212	0.427297	0.224749	0.287879	0.264109	0.170702	0.292153	0.520636	0.280845	0.489917	0	0.999193	0.482576	0.229269	0.438392	0.588278	0.376309	0.675794	0.325121	0.705287	1
Sample 1601	0.00846152	0.0045135	0.0492865	0.840909	0.405517	0.0133459	8.23414e+09	0.390992	0.00993798	0.396739	0.800147	0.916903	0.675887	0.014617	0.347539	0.645859	0.363421	0.623667	0.397482	0.451336	1
Sample 1602	0.0495317	0.043814	0.101043	0.395349	0.467124	0.0430578	0.00130736	0.261335	0.0304811	0.489531	0.00226337	0.962352	0.890981	0.622336	0.440819	0.562835	0.463178	0.49918	0.526829	0.458266	1
Sample 1603	0	0.317328	0.157874	0.775194	0.55596	0.109066	0.0598836	0.154212	0.344738	0.145507	0.00494885	0.989853	0.209533	0.338772	0.395252	0.678124	0.234439	0.832385	0.124426	0.683969	1
Sample 1604	0.218589	0.414198	0.391366	0.587786	0.527178	0.39439	0.217976	0.330599	0.302527	0.345306	0.0028979	0.102469	0.471251	0.272823	0.731013	0.26648	0.742964	0.24521	0.702608	0.365978	1
Sample 1605	0.183036	0.411731	0.329075	0.542169	0.76406	0.358964	0.123158	0.564706	0.416485	0.528292	0.271088	0.967459	0.582612	0.74746	0.312822	0.71189	0.254321	0.799804	0.114092	0.950349	1
Sample 1606	0.0341871	0.152738	0.0129418	0.969231	0.317561	0.0911577	0.0281261	0.119315	0.066036	0.0988571	0.0277494	0.96575	0.31703	0.274558	0.456848	0.546918	0.444959	0.55602	0.372184	0.601618	1
Sample 1607	0.424759	0.380316	0.369305	0.496183	0.734651	0.236971	0.107372	0.505582	0.319624	0.570022	0.0489775	0.990399	0.499737	0.479028	0.407006	0.622087	0.347222	0.679964	0.319517	0.401021	1
Sample 1608	0.016096	0.222391	0.115199	0.198276	0.571814	0.278981	0.0506803	0.325664	0.224551	0.308888	0.0100317	0.994073	0.505445	0.332172	0.246761	0.769492	0.181623	0.902998	0.130745	0.569418	1
Sample 1609	0.573489	1	0.452545	0.320611	0.815581	0.86783	1	0.175853	0.504126	0.200872	0.739223	0.494475	0.325159	0.594135	0.252917	0.753172	0.256075	0.730472	0.311909	0.142728	1
Sample 1610	0.175052	0.478881	0.224011	0.507576	0.593495	0.271382	0.243311	0.462456	0.411995	0.463357	0.217205	0.927248	0.53459	0.467752	0.513982	0.404354	0.711232	0.16339	0.779463	0.32593	1
Sample 1611	0.273176	0.23676	0.187227	0.635659	0.334349	0.12192	0.0888953	0.687742	0.157855	0.697347	0.00473217	0.992338	0.661028	0.444457	0.347765	0.613507	0.445784	0.480052	0.716382	0.317993	1
Sample 1612	0.281852	0.2876	0.376518	0.793388	0.590192	0.221737	0.0561313	0.642876	0.117452	0.604795	0.247481	0.97574	0.550469	0.643622	0.385416	0.623782	0.402399	0.548911	0.475375	0.433838	1
Sample 1613	0.495738	0.997577	0.428309	0.938931	0.108346	0.319046	0.792543	0.362997	0.839185	0.310816	0.920184	0.891447	0	0.00694169	0.916751	0.082093	0.916881	0.192094	0.660725	0.255388	1
Sample 1614	1	1	1	0.681818	1	1	1	0.638939	0.801566	0.691422	0.138209	0.963476	0.413531	1	0.665623	0.314252	0.701431	0.286161	0.752399	0.397817	1
Sample 1615	0.272029	0.355119	0.0490164	0.674242	0.639376	0.0775671	0.144347	0.447672	0.261635	0.449158	0.000972308	0.996828	0.457303	0.518836	0.295917	0.674347	0.357673	0.600861	0.518868	0.571946	1
Sample 1616	0	0.165605	0.0142764	0.55303	0.455343	0.153551	0.0172697	0.600373	0.20351	0.571969	0.130278	0.625596	0.709974	0.315815	0.376201	0.627583	0.37482	0.606708	0.452556	0.858341	1
Sample 1617	0.398317	0.514004	0.353568	0.287879	0.428563	0.162	0.392899	0.539969	0.327075	0.510885	3.87634e+08	0.999534	0.593441	0.422451	0.528725	0.465469	0.54219	0.44466	0.62532	0.391497	1
Sample 1618	0.0038157	0.000783806	0.0167812	0.143939	0.414612	0.00608208	1.36081e+09	0.384651	0.00323885	0.391457	0.00100097	0.998278	0.672813	0.00999998	0.366564	0.624314	0.387592	0.597138	0.424412	0.436374	1
Sample 1619	0.0916461	0.0336111	0.106806	0.790698	0.539278	0.0702639	0.000682636	0.320274	0.0350633	0.528608	0.00474599	0.966723	0.916061	0.63907	0.388115	0.62524	0.388456	0.590121	0.417101	0.65519	1
Sample 1620	0.00258411	0.0271071	0.125221	0.736434	0.737015	0.231655	0.000991229	0.393256	0.0464601	0.352309	0.107473	0.89563	0.419215	0.339464	0.39614	0.56962	0.478809	0.450916	0.563771	0.502084	1
Sample 1621	0.26992	0.385911	0.488332	0.59542	0.38659	0.269724	0.231867	0.468656	0.235064	0.453652	0.00586145	0.832446	0.576516	0.320592	0.105291	0.888043	0.144174	0.82489	0.207223	0.584462	1
Sample 1622	0.169774	0.0543427	0.549788	0.578313	0.631071	0.478792	0.00460271	0.957657	0.0374884	0.937582	0.217767	0.993677	0.938789	0.881896	0.368654	0.631365	0.367023	0.635661	0.403428	0.498597	1
Sample 1623	0.0114199	0.0967961	0.00810142	0.992308	0.321677	0.09211	0.0103826	0.097558	0.047923	0.0837616	0.824043	0.948775	0.338077	0.292155	0.411876	0.593992	0.394977	0.607734	0.317969	0.578302	1
Sample 1624	0.297092	0.175155	0.413852	0.335878	0.821411	0.552109	0.0143119	0.505612	0.24657	0.562837	0.230172	0.99131	0.631035	0.363406	0.351215	0.638674	0.368456	0.629874	0.368957	0.447341	1
Sample 1625	0.101807	0.0746895	0.483511	0.948276	0.485745	0.0209208	0.0194252	0.481302	0.0631971	0.471395	0.415015	0.970239	0.846383	0.402234	0.221787	0.784973	0.179502	0.87726	0.210881	0.537097	1
Sample 1626	0.526199	0.961992	0.330409	0.916031	0.328962	0.827081	0.881599	0.469651	0.340488	0.450209	0.447341	0.903302	0.131135	0.543114	0.159947	0.833331	0.170265	0.845903	0.120588	0.653828	1
Sample 1627	0.0148981	0.0542983	0.308702	0.962121	0.369593	0.34011	0.00529155	0.726091	0.0564349	0.718769	0.85926	0.920637	0.88415	0.405038	0.523221	0.435531	0.630335	0.294358	0.676038	0.406289	1
Sample 1628	0.04062	0.0428945	0.182934	0.51938	0.314986	0.129485	0.003072	0.692502	0.0348397	0.713416	0.00585924	0.984713	0.782828	0.252987	0.526724	0.466992	0.548556	0.426484	0.732253	0.228169	1
Sample 1629	0.115345	0.0711391	0.398057	0.0909091	0.474373	0.123461	0.00785803	0.661406	0.0338157	0.61791	0.672717	0.937448	0.642993	0.470572	0.556124	0.425189	0.619291	0.308988	0.717461	0.355465	1
Sample 1630	0.340569	0.327839	0.58964	0.259542	0.352511	0.180128	0.103796	0.613305	0.229629	0.59456	0.0123231	0.993098	0.691389	0.608338	0.573215	0.442948	0.541685	0.528628	0.426624	0.375027	1
Sample 1631	0.432181	0.778379	0.480474	0.681818	0.24353	0.447175	0.62476	0.59105	0.604606	0.591249	0.00172804	0.994649	0	0.479623	0.207692	0.809932	0.17654	0.832677	0.15626	0.777674	1
Sample 1632	0.40568	0.296765	0.0464472	0.409091	0.616394	0.11582	0.0887605	0.609913	0.255647	0.616343	0.00256968	0.974915	0.55448	0.607175	0.484234	0.495938	0.517021	0.46826	0.609667	0.64335	1
Sample 1633	0	0.533229	0.0265652	0.560606	0.394407	0.152803	0.148805	0.346004	0.616027	0.280567	0.0930044	0.904981	0.378018	0.121252	0.222431	0.778806	0.228064	0.749622	0.295529	1	1
Sample 1634	0.109731	0.160634	0.30525	0.44697	0.424724	0.146881	0.0582849	0.518422	0.118505	0.498375	0.000815122	0.999922	0.784884	0.14544	0.469319	0.536361	0.454849	0.559448	0.478953	0.547873	1
Sample 1635	0.00920653	0.00332815	0.0450408	0.833333	0.447048	0.013563	6.81823e+09	0.393293	0.0128928	0.401672	0.795721	0.946605	0.676875	0.0153573	0.353988	0.638117	0.372617	0.613158	0.408231	0.450758	1
Sample 1636	0.0686333	0.0409279	0.111788	0.302326	0.417635	0.0932919	0.000868356	0.316242	0.0334014	0.522825	0.069421	0.968935	0.900489	0.629926	0.443136	0.561225	0.464429	0.497101	0.533243	0.505375	1
Sample 1637	0	0.36214	0.145604	0.775194	0.551963	0.134765	0.0653098	0.114169	0.395871	0.104454	0.014827	0.985148	0.177444	0.324498	0.380707	0.693098	0.219156	0.847383	0.105314	0.676765	1
Sample 1638	0.0455756	0.155322	0.234407	0.473282	0.489296	0.118064	0.0608361	0.329132	0.238506	0.33479	0.0382708	0.697192	0.686663	0.111818	0.40619	0.583713	0.444249	0.525408	0.469169	0.417294	1
Sample 1639	0.134694	0.447782	0.236985	0.60241	0.808237	0.358234	0.166278	0.506959	0.489827	0.451709	0.485239	0.862048	0.534844	0.616583	0.318224	0.702592	0.268388	0.780087	0.128926	0.952713	1
Sample 1640	0.0199273	0.22617	0.0134281	1	0.309854	0.0936126	0.0711538	0.108303	0.118568	0.0650055	0.0171809	0.889324	0.260644	0.221504	0.50803	0.495614	0.495781	0.508307	0.416994	0.513858	1
Sample 1641	0.525205	0.356452	0.35816	0.496183	0.649876	0.191338	0.120207	0.674063	0.545517	0.742608	0.220393	0.874006	0.624189	0.569998	0.324783	0.694543	0.28662	0.72549	0.299079	0.550314	1
Sample 1642	0.0983405	0.301854	0.162869	0.155172	0.530767	0.214104	0.0972997	0.363458	0.197942	0.341084	0.879443	0.995097	0.749717	0.399927	0.250018	0.77032	0.174252	0.921054	0.110567	0.575329	1
Sample 1643	0.155941	0.521388	0.27103	0.748092	0.415799	0.38873	0.346049	0.234229	0.367082	0.231391	0.00648038	0.974583	0.232371	0.1968	0.0382296	0.961141	0.0496141	0.937626	0.0831009	0.357507	1
Sample 1644	0.187568	0.531734	0.234395	0.507576	0.644606	0.290741	0.29936	0.41659	0.476068	0.412078	0.282173	0.925907	0.48657	0.373101	0.549916	0.366537	0.750557	0.123469	0.808423	0.292805	1
Sample 1645	0.306254	0.28339	0.184063	0.635659	0.326248	0.124417	0.12276	0.667198	0.192448	0.674357	0.00478773	0.991373	0.6259	0.445564	0.262952	0.6884	0.383787	0.528466	0.68669	0.338534	1
Sample 1646	0.320844	0.310127	0.388175	0.190083	0.553667	0.248891	0.0612946	0.654165	0.127004	0.622012	0.169579	0.980462	0.550275	0.662972	0.511147	0.481257	0.561067	0.359975	0.697793	0.343168	1
Sample 1647	0.507448	0.961252	0.548516	0.946565	0.0945429	0.318689	0.771553	0.411694	0.798878	0.348623	0.915007	0.94949	0.0531543	0	0.958939	0.0388015	0.962169	0.147961	0.707325	0.189778	1
Sample 1648	0.509389	0.51589	0.741198	0.651515	0.772117	0.496328	0.335719	0.702759	0.539744	0.740662	0.659825	0.917946	0.657849	0.55038	0.434608	0.555174	0.453497	0.540756	0.473443	0.647329	1
Sample 1649	0.31347	0.27599	0.104391	0.893939	0.685666	0.0791376	0.0821498	0.537554	0.189687	0.553335	0.194072	0.99042	0.532275	0.546227	0.264853	0.707705	0.321278	0.641157	0.482091	0.677918	1
Sample 1650	0	0.354368	0.0493645	0.560606	0.385766	0.163403	0.0586864	0.467633	0.394333	0.435903	0.051238	0.915763	0.539525	0.279319	0.279939	0.723839	0.279284	0.702111	0.349689	0.93289	1
Sample 1651	0.264246	0.551063	0.227327	0.265152	0.189731	0.151961	0.619522	0.401131	0.478016	0.361189	0.0651276	0.992183	0.359514	0.293757	0.458779	0.569227	0.398018	0.643373	0.377001	0.448238	1
Sample 1652	0.121316	0.179001	0.0341674	0.0833333	0.395991	0.011985	0.0673264	0	0.428483	0	0.00263685	0.9692	0.506192	0.12677	0.307449	0.681727	0.337513	0.629475	0.429446	0	1
Sample 1653	0.0519341	0.0423599	0.109532	0.294574	0.444583	0.0619882	0.00132378	0.257658	0.0311325	0.486727	0.0406157	0.990343	0.893346	0.623291	0.44454	0.560573	0.463621	0.501109	0.521477	0.463501	1
Sample 1654	0.0811081	0.382079	0.211703	0.775194	0.6099	0.111059	0.0807641	0.200364	0.321865	0.176127	0.510058	0.98251	0.491395	0.395015	0.377804	0.718221	0.172942	0.90364	0.0684053	0.779724	1
Sample 1655	0.19359	0.652346	0.237073	0.587786	0.511591	0.201298	0.646797	0.0842847	0.753552	0.101773	0.00463704	0.977408	0.0587994	0.249559	0.653632	0.365206	0.609996	0.443119	0.40551	0.274222	1
Sample 1656	0	0.497501	0.27238	0.662651	0.825286	0.272623	0.234767	0.392331	0.606879	0.324992	0.53218	0.84747	0.452756	0.4949	0.366166	0.648427	0.334414	0.69164	0.243457	0.645053	1
Sample 1657	0.0260012	0.0854523	0.0154877	0.807692	0.233742	0.383226	0.00341926	0.117515	0.016819	0.119647	0.762068	0.993654	0.354851	0.347985	0.379861	0.625098	0.367692	0.625399	0.315611	0.629725	1
Sample 1658	0.411736	0.418134	0.365812	0.48855	0.645774	0.277203	0.121944	0.505754	0.336662	0.577309	0.263965	0.993632	0.522226	0.467234	0.449515	0.591578	0.364091	0.679405	0.304263	0.374652	1
Sample 1659	0.0309224	0.27457	0.123997	0.198276	0.690662	0.341903	0.0778051	0.297254	0.275688	0.282581	0.00375137	0.998316	0.460408	0.354435	0.227312	0.789022	0.162768	0.921472	0.111126	0.583424	1
Sample 1660	0.121781	0.480942	0.252027	0.740458	0.780318	0.708461	0.304126	0.154479	0.450863	0.16649	0.0379331	0.906381	0.466388	0.164293	0.175619	0.846456	0.138845	0.886424	0.0609431	0.368392	1
Sample 1661	0.160745	0.558482	0.128699	0.507576	0.603783	0.298524	0.319638	0.351947	0.529086	0.363281	0.146317	0.927381	0.442135	0.442905	0.522789	0.396398	0.713088	0.18233	0.708603	0.386668	1
Sample 1662	0.293445	0.385877	0.187049	0.635659	0.340418	0.061112	0.283727	0.619712	0.322822	0.588675	0.00191314	0.994493	0.526882	0.45995	0.146525	0.757119	0.370829	0.485958	0.744247	0.241648	1
Sample 1663	0.490115	0.405328	0.453529	1	0.640456	0.203122	0.115468	0.673256	0.189566	0.644159	0.991203	0.954971	0.890139	0.746972	0.433854	0.569619	0.470547	0.449189	0.625805	0.368277	1
Sample 1664	0.538687	1	0.616537	0.946565	0.117381	0.278561	0.777153	0.309688	0.896452	0.242172	0.874534	0.901996	0.0304686	0.0608196	0.989064	0.0141354	0.982149	0.13339	0.715009	0.134454	1
Sample 1665	0.453606	0.507294	0.51283	0.651515	0.647695	0.402775	0.308014	0.666038	0.473439	0.68412	0.00853929	0.87789	0.590134	0.499257	0.606857	0.375528	0.642378	0.336753	0.705953	0.511458	1
Sample 1666	0.23746	0.260929	0.109846	0.659091	0.600862	0.0720881	0.100938	0.511942	0.197564	0.502641	0.325236	0.978195	0.512455	0.495988	0.25172	0.7252	0.301028	0.662164	0.463589	0.664217	1
Sample 1667	0	0.260375	0.0136111	0.545455	0.456346	0.151123	0.0428029	0.519397	0.321451	0.489135	0.208412	0.304757	0.624399	0.254913	0.354614	0.646894	0.358423	0.620342	0.436374	0.86148	1
Sample 1668	0.503276	0.626552	0.358697	0.44697	0.627097	0.204022	0.703118	0.503635	0.441866	0.515456	0.0103814	0.981645	0.54944	0.5232	0.446872	0.555637	0.437659	0.572563	0.481796	0.535075	1
Sample 1669	0.305949	0.195722	0.0237068	0.795455	0.402845	0.0114727	0.0748341	1	0.610603	1	0.0041031	0.912534	0.625058	0.310258	0.497428	0.483335	0.536621	0.449222	0.543429	1	1
Sample 1670	0.046166	0.0209354	0.0939702	0.790698	0.487194	0.0453613	0.000393247	0.288386	0.0179066	0.506474	0.00166219	0.983968	0.914378	0.620999	0.378037	0.635496	0.377749	0.602023	0.401223	0.650798	1
Sample 1671	0.00143317	0.0438819	0.146166	0.612403	0.516934	0.0338068	0.00314214	0.392069	0.0574928	0.348723	0.446789	0.938959	0.406374	0.326996	0.328408	0.636077	0.41724	0.494963	0.548749	0.498971	1
Sample 1672	0.658964	0.628072	0.31452	0.587786	0.372616	0.114427	0.749765	0.79411	0.70041	0.775008	0.00402628	0.982878	0.639387	0.682634	0.163648	0.808536	0.25726	0.647878	0.496997	0.709955	1
Sample 1673	0.0761496	0.0695394	0.38711	1	0.74652	0.161477	0.0136589	0.879136	0.094378	0.874863	0.854712	0.985784	0.901199	0.720733	0.412453	0.582666	0.423017	0.5675	0.482585	0.351212	1
Sample 1674	0.0467013	0.193634	0.0126052	0.807692	0.317465	0.0984518	0.0392474	0.141294	0.0762805	0.115288	0.807337	0.916271	0.298953	0.282384	0.494856	0.511916	0.478157	0.522679	0.417808	0.528118	1
Sample 1675	0.241012	0.137054	0.359605	0.335878	0.75746	0.288378	0.0156128	0.479295	0.19969	0.528065	0.202311	0.993527	0.585308	0.312616	0.325201	0.660972	0.348933	0.648593	0.344658	0.448672	1
Sample 1676	0.0895575	0.0688257	0.408451	0.905172	0.516057	0.0821917	0.0120384	0.473823	0.0454972	0.464529	0.760696	0.946519	0.824427	0.394081	0.209788	0.79585	0.170351	0.883509	0.207629	0.54816	1
Sample 1677	0.2846	0.338429	0.164544	0.0458015	0.273973	0.80441	0.111155	0.516155	0.20112	0.525967	0.347041	0.975721	0.474406	0.213926	0.337281	0.647577	0.371515	0.622761	0.391689	0.555623	1
Sample 1678	0	0.0326107	0.123028	0.931818	0.661705	0.469509	0.00203846	0.715444	0.0623036	0.70845	0.143536	0.885954	0.897927	0.4221	0.495351	0.464035	0.5999	0.329933	0.635916	0.42443	1
Sample 1679	0.0349492	0.0805189	0.186819	0.635659	0.349578	0.0451894	0.0151126	0.663151	0.0932633	0.672896	0.00372607	0.979261	0.74623	0.26111	0.465012	0.514187	0.51816	0.44125	0.726356	0.211169	1
Sample 1680	0.170468	0.0815714	0.401607	0.107438	0.503064	0.176916	0.00690916	0.694803	0.0675893	0.65552	0.985202	0.98462	0.659044	0.496793	0.483168	0.491558	0.56267	0.35359	0.705062	0.351492	1
Sample 1681	0.292166	0.165051	0.805339	0.801527	0.350513	0.283679	0.0257987	0.678444	0.154289	0.649688	0.131258	0.985084	0.865441	0.57959	0.541962	0.472104	0.514248	0.55305	0.401953	0.457102	1
Sample 1682	0.278628	0.413594	0.44901	0.651515	0.468384	0.234588	0.237662	0.453683	0.381181	0.466702	0.00452947	0.998767	0.514932	0.338898	0.295988	0.729091	0.249984	0.76294	0.241877	0.55422	1
Sample 1683	0.0491694	0.0222027	0.04281	0.159091	0.587364	0.0691439	0.00139531	0.526231	0.0223644	0.526626	0.000249797	0.996707	0.61133	0.371534	0.507285	0.469669	0.547936	0.430674	0.647606	0.555099	1
Sample 1684	0	0.617213	0.0292158	0.560606	0.398016	0.179306	0.187172	0.279164	0.723331	0.201498	0.0633785	0.842283	0.302182	0.0978565	0.205341	0.794631	0.213835	0.762716	0.279173	0.980623	1
Sample 1685	0.11306	0.264211	0.333592	0.439394	0.420174	0.113346	0.144879	0.373457	0.290381	0.374218	0.00142327	0.997382	0.623029	0.148636	0.407853	0.607477	0.372027	0.65493	0.387309	0.434402	1
Sample 1686	0.133256	0.0949539	0.0202792	0.984848	0.38866	0.010394	0.0197069	0.613575	0.243479	0.613476	0.0103073	0.941699	0.63695	0.138636	0.444763	0.533006	0.495738	0.471051	0.559213	0.563048	1
Sample 1687	0.060833	0.0435038	0.105201	0.302326	0.439498	0.0823754	0.00105691	0.27471	0.0268931	0.497886	0.00957266	0.99338	0.895108	0.626827	0.436779	0.56922	0.454165	0.510933	0.512011	0.506217	1
Sample 1688	0.050377	0.409733	0.189501	0.736434	0.570236	0.121263	0.089376	0.148574	0.376249	0.131488	0.000781718	0.995432	0.465305	0.374783	0.295527	0.799651	0.09609	0.962685	0.0342712	0.769406	1
Sample 1689	0.185025	0.288453	0.326989	0.641221	0.484185	0.168834	0.147779	0.407701	0.200659	0.412612	0.00683333	0.931668	0.634616	0.241588	0.387167	0.602933	0.424367	0.546305	0.461845	0.45103	1
Sample 1690	0.00301063	0.610432	0.200971	0.662651	0.844981	0.243391	0.365021	0.213719	0.744972	0.18569	0.610257	0.951366	0.339926	0.315171	0.415367	0.59043	0.404476	0.603762	0.337449	0.500032	1
Sample 1691	0.0607834	0.282692	0.0119819	0.807692	0.300895	0.145631	0.0587285	0.146952	0.095135	0.117322	0.00619013	0.976324	0.251008	0.289741	0.514023	0.491719	0.501694	0.492632	0.460261	0.491781	1
Sample 1692	0.47912	0.377113	0.350702	0.496183	0.566993	0.259574	0.121927	0.657566	0.509498	0.715124	0.308303	0.719964	0.649037	0.528261	0.341278	0.686332	0.283967	0.74365	0.259526	0.525276	1
Sample 1693	0.117295	0.351515	0.154883	0.198276	0.657785	0.329545	0.113785	0.322267	0.250388	0.307911	0.00490916	0.998948	0.454871	0.412541	0.218569	0.800726	0.146247	0.945777	0.0876965	0.600398	1
Sample 1694	0.0702711	0.328992	0.211093	0.526718	0.405563	0.179537	0.20445	0.271574	0.281219	0.272767	0.996957	0.979526	0.627257	0.115277	0.138266	0.868671	0.133634	0.870434	0.103236	0.484966	1
Sample 1695	0.142764	0.600536	0.12717	0.507576	0.620219	0.318242	0.367613	0.301753	0.601332	0.301684	0.146064	0.92278	0.386961	0.426327	0.530853	0.387085	0.721978	0.177984	0.697442	0.371684	1
Sample 1696	0.310489	0.467772	0.181145	0.635659	0.335235	0.0562046	0.42183	0.57535	0.414814	0.525165	0.00227232	0.993147	0.454716	0.432526	0	0.879207	0.278436	0.549138	0.708659	0.245189	1
Sample 1697	0.529255	0.432607	0.447727	0.140496	0.596423	0.186202	0.138469	0.724472	0.241166	0.698985	0.20207	0.948748	0.547652	0.766395	0.486629	0.493462	0.572594	0.304856	0.835825	0.273634	1
Sample 1698	0.587834	0.965645	0.656519	0.946565	0.150847	0.264689	0.758608	0.387058	0.803096	0.335107	0.872593	0.967462	0.110353	0.081291	1	0	1	0.113678	0.736937	0.150919	1
Sample 1699	0.221284	0.230353	0.566759	0.681818	0.653996	0.356038	0.0714442	0.586992	0.216626	0.608812	0.0167367	0.988527	0.803888	0.286346	0.464139	0.53561	0.467888	0.521611	0.512614	0.537516	1
Sample 1700	0.246096	0.262095	0.104935	0.727273	0.562935	0.0672208	0.105338	0.530198	0.201758	0.517101	0.322246	0.976379	0.515107	0.501695	0.243706	0.732289	0.295549	0.664873	0.464751	0.681939	1
Sample 1701	0.066489	0.120612	0.0936845	0.189394	0.288038	0.146286	0.0105987	0.687748	0.0793883	0.672578	0.0161716	0.992211	0.770246	0.467068	0.406113	0.601938	0.393934	0.596772	0.455785	0.870168	1
Sample 1702	0.0149861	0.0287435	0.264574	0.590909	0.203627	0.169929	0.0022386	0.514653	0.0257994	0.487133	0.00648378	0.994607	0.87321	0.0544956	0.464361	0.54624	0.440204	0.578375	0.459914	0.543941	1
Sample 1703	0.0104695	0.0261206	0.0275795	0.734848	0.387131	0.0075528	0.00200464	0.309126	0.0770552	0.311563	0.151077	0.98845	0.672126	0.0166125	0.29662	0.707114	0.291282	0.706538	0.303837	0.447141	1
Sample 1704	0.026827	0.0225243	0.0970258	0.302326	0.436219	0.0673167	0.000394808	0.267802	0.0158621	0.491132	0.00491465	0.990137	0.90618	0.613314	0.419264	0.587875	0.4339	0.533899	0.484632	0.523896	1
Sample 1705	0.0524249	0.289356	0.191269	0.736434	0.551322	0.100449	0.0504716	0.262211	0.23465	0.238259	0.0404629	0.996779	0.267326	0.376131	0.396905	0.667235	0.26129	0.783238	0.194847	0.733492	1
Sample 1706	0.0458663	0.0872289	0.397208	1	0.285671	0.189121	0.022209	0.408241	0.0983647	0.410153	0.960625	0.926508	0.796614	0.0142572	0.555175	0.438563	0.579929	0.398074	0.584589	0.44979	1
Sample 1707	0.100739	0.479025	0.127434	0.662651	0.835872	0.298204	0.215399	0.472909	0.53827	0.407608	0.523242	0.933118	0.495338	0.52916	0.414282	0.601883	0.380525	0.643964	0.295353	0.714471	1
Sample 1708	0.0621693	0.100327	0.0317236	0.9	0.645366	0.0780317	0.00850095	0.0926165	0.0327463	0.106287	0.0033829	0.998215	0.368872	0.379407	0.317599	0.684138	0.312246	0.676542	0.259412	0.649321	1
Sample 1709	0.599161	0.446976	0.4054	0.534351	0.517119	0.223203	0.204902	0.757705	0.664432	0.810027	0.384416	0.716858	0.749643	0.636977	0.411017	0.62994	0.321989	0.731121	0.245262	0.577648	1
Sample 1710	0.0133006	0.23023	0.125797	0.155172	0.618496	0.289407	0.0570849	0.317474	0.240266	0.300377	0.00817883	0.998613	0.493939	0.343331	0.264695	0.755634	0.191742	0.896967	0.132227	0.543761	1
Sample 1711	0.182709	0.266011	0.463786	0.992366	0.930918	0.830835	0.108783	0.369512	0.122095	0.384975	0.989331	0.152654	0.705274	0.222272	0.232823	0.781159	0.211743	0.805094	0.175932	0.489899	1
Sample 1712	0.089738	0.392845	0.0539629	0.606061	0.813601	0.33991	0.178294	0.394996	0.445887	0.414194	0.284369	0.781023	0.573326	0.332711	0.462052	0.472075	0.623473	0.276487	0.653199	0.407075	1
Sample 1713	0.375697	0.16795	0.207625	0.0930233	0.393201	0.116501	0.0414699	0.765386	0.125269	0.800167	0.00330795	0.984293	0.751469	0.522819	0.56455	0.421281	0.608473	0.345243	0.809732	0.271228	1
Sample 1714	0.135585	0.442256	0.137973	0.793388	0.704797	0.512095	0.0894014	0.372845	0.426668	0.313971	0.0787749	0.929425	0.368861	0.40695	0.475991	0.568843	0.409187	0.620745	0.210754	0.605581	1
Sample 1715	0.210844	0.750172	0.418186	0.946565	0.0694653	0.267241	0.542509	0.227616	0.894587	0.159144	0.874707	0.687815	0.0783909	0.0797815	0.887519	0.12048	0.87258	0.230374	0.639079	0.169286	1
Sample 1716	0.0531178	0.0851578	0.275077	0.598485	0.294469	0.160357	0.0159611	0.542893	0.0794858	0.538779	0.145073	0.983193	0.844988	0.126251	0.322461	0.67848	0.321959	0.676438	0.321953	0.647945	1
Sample 1717	0.373828	0.292048	0.0963691	0.984848	0.64318	0.0530145	0.130203	0.580341	0.267643	0.595172	0.364456	0.948744	0.545003	0.586122	0.247505	0.736198	0.28465	0.680661	0.454506	0.715689	1
Sample 1718	0	0.0403753	0.0125052	0.75	0.537325	0.0935484	0.00216595	0.682685	0.0588509	0.675	0.204169	0.970773	0.823055	0.399829	0.420523	0.584535	0.416056	0.566906	0.497507	0.819187	1
Sample 1719	0.0126181	0.0186443	0.124077	0.439394	0.382443	0.211782	0.000870154	0.512211	0.0225494	0.485547	0.130671	0.969599	0.886333	0.0430206	0.520164	0.496459	0.482547	0.545774	0.476575	0.544283	1
Sample 1720	0.0219425	0.0119073	0.0266253	0.621212	0.39618	0.0036419	0.000630944	0.420575	0.0407411	0.426862	0.00642415	0.987794	0.670775	0.0280143	0.382774	0.604394	0.411628	0.569879	0.450984	0.454143	1
Sample 1721	0.00899813	0.00858211	0.0754216	0.705426	0.524046	0.0388271	9.71928e+09	0.246147	0.0137807	0.479985	0.518081	0.349848	0.91514	0.600427	0.383127	0.630528	0.382029	0.599841	0.397055	0.623099	1
Sample 1722	0.00352249	0.021447	0.195178	0.565891	0.512778	0.062702	0.00102134	0.413497	0.0299346	0.366677	0.0584071	0.982948	0.423944	0.343934	0.346427	0.61861	0.432673	0.485297	0.552687	0.504188	1
Sample 1723	0.0466567	0.0204081	0.326848	0.580153	0.514271	0.29228	0.00203891	0.472539	0.00818582	0.473994	0.00440336	0.978305	0.9051	0.112824	0.425975	0.574001	0.441149	0.544811	0.439786	0.554618	1
Sample 1724	0.00384811	0.025255	0.150914	0.939759	0.927383	0.490772	0.00298963	0.88093	0.0869575	0.867238	0.976744	0.971063	0.928496	0.748385	0.380542	0.619927	0.376802	0.630886	0.390798	0.455012	1
Sample 1725	0.00980569	0.0463955	0.00825831	0.784615	0.281938	0.30427	0.00108899	0.108083	0.00818821	0.109978	0.797047	0.868512	0.36935	0.3403	0.374586	0.630737	0.360104	0.637823	0.292485	0.646099	1
Sample 1726	0.185464	0.113387	0.625708	0.977099	0.51934	0.184816	0.0154664	0.490197	0.200539	0.528848	0.526628	0.969089	0.644635	0.262309	0.401719	0.603746	0.385771	0.63268	0.346154	0.394677	1
Sample 1727	0.105448	0.0643504	0.295007	0.939655	0.458701	0.113408	0.00861307	0.492492	0.0655227	0.482909	0.633363	0.981877	0.818291	0.404657	0.228047	0.777145	0.190789	0.859123	0.233025	0.547583	1
Sample 1728	0.0195727	0.0423297	0.180692	0.557252	0.524488	0.262167	0.00658302	0.383814	0.0394352	0.394454	0.29919	0.948477	0.530966	0.067033	0.353741	0.64323	0.362568	0.648485	0.338712	0.438197	1
Sample 1729	0	0.0198299	0.1907	0.984848	0.51603	0.384238	0.00110901	0.730515	0.0424473	0.725114	0.345505	0.600532	0.911376	0.43003	0.500437	0.458551	0.60596	0.322569	0.646033	0.423467	1
Sample 1730	0.131291	0.0295823	0.298463	0.488372	0.378917	0.0654398	0.00178467	0.755267	0.0535858	0.78265	0.0483599	0.980148	0.822965	0.336008	0.631387	0.377929	0.618041	0.377018	0.761951	0.2274	1
Sample 1731	0.0470861	0.0767405	0.306435	0.347107	0.326797	0.154682	0.0111325	0.632436	0.0478278	0.575831	0.285564	0.749473	0.608997	0.523359	0.499209	0.477126	0.571441	0.361988	0.638651	0.384859	1
Sample 1732	0.329442	0.189866	0.746871	0.717557	0.300493	0.2623	0.0359536	0.735235	0.257638	0.713041	0.599688	0.973408	0.957201	0.601729	0.547595	0.470446	0.510474	0.562895	0.391145	0.478032	1
Sample 1733	0.0304485	0.0514818	0.376537	0.666667	0.368319	0.189106	0.00696814	0.513043	0.0559857	0.519043	4.10307e+08	1	0.879523	0.111455	0.421279	0.585124	0.410453	0.58829	0.432831	0.502169	1
Sample 1734	0.0398524	0.010228	0.0425136	0.30303	0.657989	0.0796663	0.000426061	0.522741	0.0145024	0.525308	0.00363266	0.982013	0.616341	0.365376	0.507025	0.470158	0.547154	0.431911	0.646313	0.549525	1
Sample 1735	0.0131656	0.122633	0.0634298	0.227273	0.423174	0.135029	0.00956869	0.639197	0.132371	0.624037	0.0234144	0.972199	0.752667	0.436626	0.397424	0.610371	0.386118	0.603942	0.446401	0.875609	1
Sample 1736	0.00515415	0.0236445	0.0987909	0.462121	0.472496	0.181164	0.00184091	0.493603	0.0488829	0.470253	0.112382	0.963586	0.868597	0.039059	0.486728	0.525312	0.459102	0.563143	0.465002	0.539313	1
Sample 1737	0.0188891	0.0220677	0.0446539	0.734848	0.434326	0.0103242	0.00154161	0.342017	0.04633	0.351901	0.190742	0.896136	0.685426	0.0249798	0.319279	0.679452	0.324514	0.668771	0.341158	0.464332	1
Sample 1738	0.017722	0.0224269	0.098411	0.302326	0.492162	0.0510379	0.000353053	0.24092	0.0216903	0.475803	0.30308	0.96315	0.903227	0.60328	0.416593	0.591553	0.428724	0.54154	0.470999	0.538913	1
Sample 1739	0.0419629	0.313884	0.184886	0.736434	0.536948	0.118621	0.0533826	0.234431	0.265626	0.211573	0.00144704	0.999399	0.242226	0.369243	0.332646	0.731198	0.19987	0.832617	0.164651	0.728392	1
Sample 1740	0.0255991	0.0632582	0.262148	1	0.181597	0.134206	0.0177451	0.426408	0.0798147	0.419979	1	0.900073	0.811619	0	0.551037	0.441755	0.578189	0.398194	0.583714	0.471262	1
Sample 1741	0.0540971	0.568615	0.0313069	0.662651	0.900436	0.33382	0.29196	0.325049	0.670691	0.260681	0.562296	0.949229	0.394145	0.404699	0.431573	0.581147	0.404372	0.619471	0.297557	0.673251	1
Sample 1742	0.0618891	0.13708	0.031298	0.784615	0.592575	0.109004	0.00734283	0.0925051	0.0332703	0.0986519	0.00737448	0.997022	0.345118	0.379222	0.331492	0.669579	0.328196	0.65892	0.278738	0.629359	1
Sample 1743	0.75783	0.564101	0.434531	0.534351	0.487838	0.207739	0.317899	0.894781	0.879871	0.948625	0.42495	0.858933	0.84512	0.780677	0.379298	0.667467	0.278703	0.779452	0.202021	0.674277	1
Sample 1744	0.0914879	0.268525	0.164354	0.155172	0.605242	0.257277	0.0749675	0.36042	0.183091	0.344087	0.951658	0.979985	0.793082	0.395366	0.274211	0.748633	0.195659	0.896886	0.134193	0.560158	1
Sample 1745	0.13432	0.228482	0.471195	0.740458	0.765206	0.510505	0.105419	0.351786	0.142523	0.35974	0.919966	0.820982	0.664166	0.176225	0.21193	0.799026	0.197585	0.814829	0.165248	0.489048	1
Sample 1746	0.0822842	0.420296	0.0597405	0.575758	0.850049	0.374191	0.198366	0.345938	0.497982	0.369261	0.284851	0.766056	0.539912	0.311953	0.475201	0.457278	0.638424	0.264777	0.652153	0.391128	1
Sample 1747	0.422244	0.152532	0.20753	0.193798	0.372436	0.11782	0.0363305	0.815604	0.157845	0.846411	0.00457904	0.983092	0.777748	0.558396	0.5844	0.407112	0.615961	0.34419	0.809738	0.291001	1
Sample 1748	0.15575	0.433277	0.142528	0.793388	0.923274	0.565432	0.0973595	0.334478	0.463185	0.289109	0.162619	0.899902	0.384488	0.379204	0.544807	0.478255	0.520005	0.484809	0.354362	0.544305	1
Sample 1749	0.315996	0.738773	0.527251	0.946565	0.0690698	0.266937	0.498172	0.402966	0.692957	0.315432	0.8647	0.954966	0.174002	0.122248	0.904088	0.104686	0.886656	0.220506	0.6502	0.206682	1
Sample 1750	0.0304607	0.0543006	0.276325	0.742424	0.34551	0.0804478	0.0134345	0.516642	0.0808415	0.515813	0.170227	0.97634	0.873747	0.110146	0.305033	0.694594	0.307939	0.686647	0.319568	0.621952	1
Sample 1751	0.387328	0.294423	0.0831628	0.984848	0.629885	0.0470429	0.137205	0.599918	0.285697	0.608314	0.366164	0.940144	0.548744	0.595045	0.239232	0.743776	0.278388	0.684608	0.454376	0.727836	1
Sample 1752	0.118099	0.192117	0.0852701	0.681818	0.327821	0.0890644	0.0280622	0.668244	0.134158	0.642583	0.0166525	0.988016	0.720926	0.496531	0.41099	0.595399	0.403548	0.582246	0.476765	0.80695	1
Sample 1753	0.0703327	0.175427	0.431133	0.795455	0.255914	0.158739	0.0550706	0.454719	0.166402	0.430154	0.0163974	0.439153	0.70988	0.107622	0.403876	0.614577	0.360193	0.675053	0.357759	0.536975	1
Sample 1754	0.00243346	0.00151785	0.0321654	0.613636	0.414972	0.00864553	2.72952e+09	0.37422	0.00507929	0.380059	0.00553904	0.519581	0.670681	0.00862632	0.348153	0.646118	0.361998	0.626138	0.394816	0.440198	1
Sample 1755	0.0631426	0.0573629	0.101283	0.302326	0.412385	0.0974178	0.00168351	0.283905	0.0348325	0.501463	0.00604564	0.985134	0.881026	0.627744	0.440265	0.563586	0.462327	0.499774	0.527861	0.473259	1
Sample 1756	0.133773	0.373742	0.250172	0.232558	0.618815	0.107898	0.081115	0.282131	0.23027	0.268874	0.588689	0.981566	0.513976	0.429689	0.466793	0.623562	0.270002	0.819943	0.130693	0.784422	1
Sample 1757	0.078192	0.0696233	0.347144	0.183206	0.506908	0.21691	0.0168893	0.46265	0.0444446	0.462577	0.000773296	0.97361	0.86257	0.142171	0.535543	0.457767	0.565695	0.400902	0.606939	0.463766	1
Sample 1758	0.0126916	0.459975	0.305241	0.60241	0.760518	0.344536	0.15897	0.470159	0.534836	0.391129	0.540105	0.96778	0.493511	0.565416	0.324437	0.6988	0.268246	0.785316	0.123678	0.735637	1
Sample 1759	0.17662	0.680714	0.0139343	1	0.321236	0.0815109	0.646189	0.255369	0.335346	0.125379	0.0241319	0.931202	0.0711934	0.052343	0.875109	0.126038	0.870635	0.133301	0.842671	0.12728	1
Sample 1760	0.786497	0.573973	0.295347	0.664122	0.731843	0.19667	0.291375	0.738782	0.723064	0.835961	0.00899026	0.988579	0.492055	0.806639	0	1	0	1	0	1	1
Sample 1761	0	0.496218	0.110207	0.413793	0.653027	0.283834	0.220002	0.127495	0.603607	0.0971594	0.0210767	0.995091	0.180475	0.281617	0.214158	0.805883	0.138038	0.966955	0.0291684	0.472376	1
Sample 1762	0.155908	0.403071	0.405404	0.664122	0.325872	0.42569	0.239472	0.347739	0.204486	0.347284	0.884182	0.973405	0.575895	0.196769	0.0287093	0.980427	0.0206586	0.978488	0.0160855	0.559831	1
Sample 1763	0.216362	0.828613	0.194993	0.507576	0.632541	0.26135	0.6934	0.145255	0.795794	0.160452	0.142851	0.969048	0.191635	0.445071	0.471111	0.429905	0.70184	0.17048	0.710662	0.346071	1
Sample 1764	0.302415	0.184066	0.2257	0.573643	0.392151	0.103547	0.0515593	0.706108	0.114372	0.72956	0.00290644	0.99738	0.717718	0.466806	0.534014	0.434671	0.612023	0.327614	0.828347	0.182576	1
Sample 1765	0.492847	0.585296	0.315931	0.702479	0.499361	0.255161	0.180889	0.636481	0.232144	0.588275	0.00159943	0.985925	0.415385	0.748327	0.312357	0.680468	0.3679	0.553441	0.493951	0.589115	1
Sample 1766	0.359254	0.873046	0.24039	0.992366	0.262281	0.165398	0.601416	0.220163	0.873315	0.195797	0.312785	0.924505	0.0448382	0.546888	0.832676	0.155261	0.857596	0.233798	0.608359	0.406492	1
Sample 1767	0	0.05642	0.282864	0.69697	0.242857	0.117705	0.0119096	0.456511	0.152116	0.450848	0.0576152	0.97613	0.822763	0.0832525	0.29572	0.700795	0.304335	0.689137	0.31646	0.541553	1
Sample 1768	0.65005	0.504859	0.0409957	0.984848	0.382209	0.168989	0.322313	0.900031	0.681035	0.84131	0.927493	0.73295	0.825541	0.768695	0.520933	0.495545	0.483571	0.529803	0.550559	0.788459	1
Sample 1769	0	0.0922475	0.0453742	0.55303	0.490671	0.25047	0.00393501	0.649591	0.108881	0.637377	0.527868	0.277243	0.776215	0.342892	0.392863	0.611136	0.38997	0.593227	0.469225	0.829549	1
Sample 1770	0.247113	0.219429	0.609415	0.795455	0.564344	0.208079	0.0805496	0.633537	0.231846	0.611474	0.0166051	0.952846	0.869322	0.277311	0.616713	0.388206	0.606394	0.400811	0.632088	0.557239	1
Sample 1771	0.00193257	0.00139986	0.0126757	0.621212	0.391589	0.00525915	2.44535e+09	0.374309	0.00475283	0.38035	0.527946	0.904047	0.670463	0.00600177	0.356153	0.636329	0.373916	0.612091	0.408835	0.441338	1
Sample 1772	0.007981	0.00306471	0.0675699	0.992248	0.538373	0.0471942	2.19495e+09	0.261457	0.00375932	0.490703	0.30975	0.909694	0.920714	0.603616	0.390442	0.621803	0.392796	0.585838	0.416972	0.606482	1
Sample 1773	0.0153236	0.0297912	0.298213	0.651163	0.654082	0.120491	0.0013749	0.414374	0.0255597	0.372763	0.457108	0.494815	0.42647	0.334299	0.349597	0.61075	0.446557	0.464626	0.578151	0.47863	1
Sample 1774	0.0923438	0.103785	0.29483	0.885496	0.390555	0.3448	0.0186271	0.475615	0.052706	0.480151	0.00165	0.956692	0.824045	0.15534	0.447684	0.552294	0.461269	0.5257	0.462271	0.542498	1
Sample 1775	0	0.0504023	0.253513	0.963855	0.721213	0.202259	0.00968213	0.865463	0.113224	0.843425	0.86182	0.694447	0.902294	0.721759	0.355541	0.648019	0.345845	0.66328	0.361272	0.485838	1
Sample 1776	0.0791146	0.18866	0.0135651	0.8	0.338057	0.0717352	0.0394339	0.163546	0.0799985	0.142061	0.0154982	0.957722	0.323258	0.28862	0.485584	0.519258	0.473519	0.522145	0.430488	0.538782	1
Sample 1777	0.202198	0.314503	0.298556	0.00763359	0.704985	0.175973	0.119162	0.316187	0.213557	0.344909	0.00182334	0.997499	0.346733	0.277464	0.506635	0.491881	0.503899	0.508913	0.478403	0.0762889	1
Sample 1778	0.110016	0.103429	0.353507	0.862069	0.344722	0.117602	0.0223528	0.49571	0.0765242	0.479876	0.304763	0.972219	0.822612	0.407697	0.205487	0.798257	0.170306	0.878567	0.224406	0.482023	1
Sample 1779	0.115347	0.133776	0.46146	0.664122	0.581683	0.281801	0.0370597	0.419289	0.0633642	0.4347	0.0975892	0.986314	0.527911	0.158171	0.442598	0.551933	0.454994	0.559189	0.434797	0.376297	1
Sample 1780	0.00455098	0.0550181	0.148525	0.962121	0.699288	0.438101	0.00473107	0.700041	0.0796275	0.695855	0.456643	0.891131	0.87711	0.405769	0.48659	0.47264	0.592023	0.335851	0.632287	0.431384	1
Sample 1781	0.00943321	0.00806698	0.187605	0.124031	0.486272	0.173487	0.000154836	0.69671	0.0111426	0.724255	0.0138927	0.959579	0.807411	0.237779	0.591039	0.413423	0.58866	0.400508	0.744285	0.216897	1
Sample 1782	0.272557	0.147703	0.403038	0.702479	0.70951	0.155124	0.0233516	0.701465	0.114525	0.673875	0.0923532	0.962385	0.653081	0.63901	0.413279	0.576487	0.45719	0.503131	0.482626	0.492093	1
Sample 1783	0.184451	0.0828114	0.951106	0.717557	0.485446	0.109758	0.0165264	0.632921	0.107166	0.627141	0.224716	0.985841	0.867064	0.515614	0.581916	0.433148	0.551328	0.523356	0.422955	0.397068	1
Sample 1784	0.0273575	0.0404864	0.251132	0.962121	0.358843	0.124727	0.00581724	0.519602	0.04824	0.523056	0.380688	0.945694	0.897398	0.100779	0.470196	0.53738	0.456222	0.545755	0.465607	0.533041	1
Sample 1785	0.16297	0.120279	0.0358452	0.727273	0.381564	0.174275	0.0272049	0.60437	0.16403	0.592151	0.00635638	0.404812	0.585517	0.446752	0.572216	0.416007	0.587756	0.406908	0.655664	0.585099	1
Sample 1786	0.0337286	0.232735	0.0631213	0.560606	0.359896	0.105828	0.0325439	0.5791	0.233985	0.556419	0.0586389	0.973976	0.659322	0.381112	0.37464	0.630433	0.369646	0.615737	0.439099	0.822752	1
Sample 1787	0.0820376	0.0772484	0.395224	0.795455	0.408895	0.136057	0.0135665	0.565839	0.0777599	0.539201	0.00549724	0.98265	0.882638	0.118858	0.522793	0.485396	0.502938	0.514858	0.518359	0.545302	1
Sample 1788	0.00144125	0.00326363	0.0174569	0.621212	0.377369	0.00952478	5.91864e+09	0.367018	0.0107325	0.373884	0.0502849	0.876279	0.667388	0.00764027	0.344192	0.65039	0.357518	0.630582	0.389988	0.444584	1
Sample 1789	0.0699548	0.0637202	0.0971005	0.302326	0.414349	0.0993188	0.00190995	0.277738	0.0368801	0.496852	0.0187578	0.978261	0.876498	0.630451	0.444909	0.558539	0.467918	0.493412	0.534145	0.471659	1
Sample 1790	0.110465	0.341395	0.232549	0.232558	0.628447	0.104225	0.0743857	0.269499	0.24354	0.248275	0.0785672	0.986745	0.273372	0.414344	0.405705	0.679665	0.222467	0.848651	0.12596	0.753764	1
Sample 1791	0.112548	0.0798993	0.858151	0.152672	1	0.546712	0.0167743	0.473828	0.0483364	0.47856	0.443437	0.964847	0.886005	0.115895	0.553113	0.439251	0.584075	0.38191	0.628548	0.473118	1
Sample 1792	0	0.594269	0.293749	0.903614	0.75604	0.30968	0.265612	0.319881	0.696132	0.22039	0.580799	0.959368	0.35546	0.424984	0.316727	0.706156	0.261135	0.793217	0.096357	0.725243	1
Sample 1793	0.240962	0.857071	0.0131183	1	0.3244	0.0788004	1	0.310097	0.420284	0.149827	0.019091	0.938067	0	0	1	0	1	0	1	0	1
Sample 1794	0.643663	0.460257	0.325922	0.961832	0.629934	0.168777	0.187419	0.715734	0.633167	0.790618	0.0247675	0.958472	0.512052	0.677281	0.0731965	0.925662	0.0748416	0.924566	0.0890078	0.778241	1
Sample 1795	0.0279939	0.490683	0.136123	0.413793	0.59379	0.235259	0.260608	0.169835	0.545271	0.137836	0.00811833	0.997458	0.213156	0.35311	0.201114	0.819994	0.121471	0.986318	0.0225159	0.423213	1
Sample 1796	0.189816	0.333153	0.462938	0.664122	0.692522	0.455958	0.176843	0.350581	0.169516	0.362295	0.880988	0.880302	0.595956	0.229035	0.0966728	0.906997	0.0989266	0.898927	0.101486	0.497079	1
Sample 1797	0.220913	0.890211	0.190346	0.507576	0.665796	0.278058	0.794296	0.0799493	0.884941	0.0862599	0.143504	0.964756	0.129577	0.4297	0.470414	0.429197	0.702853	0.172052	0.69587	0.338041	1
Sample 1798	0.280093	0.185685	0.22094	0.573643	0.384119	0.105277	0.0524505	0.693886	0.117167	0.717408	0.00395337	0.995852	0.710511	0.449744	0.513516	0.455995	0.59013	0.350051	0.810687	0.191846	1
Sample 1799	0.458882	0.41281	0.305259	0.181818	0.483555	0.228937	0.112896	0.697005	0.195687	0.661457	0.00670824	0.793166	0.5321	0.731473	0.295243	0.689241	0.364467	0.558648	0.481535	0.635073	1
Sample 1800	0.411782	0.878499	0.357097	0.992366	0.276809	0.139213	0.658654	0.258465	0.820145	0.266186	0.307707	0.879694	0.0790834	0.650634	0.883565	0.102169	0.912526	0.184392	0.651289	0.362924	1
Sample 1801	0.000826365	0.0504885	0.197509	0.598485	0.383593	0.051832	0.0129513	0.430776	0.181465	0.431895	0.496319	0.947378	0.836222	0.0591792	0.32721	0.669167	0.336083	0.656811	0.346851	0.546433	1
Sample 1802	0.756292	0.614631	0.037944	0.984848	0.354125	0.180451	0.516721	0.99733	0.85495	0.921295	0.927074	0.715254	0.85152	0.838918	0.577851	0.448972	0.517911	0.508747	0.55978	0.836181	1
Sample 1803	0.0150207	0.304516	0.0277344	0.560606	0.422626	0.211571	0.0408905	0.525296	0.30244	0.503903	0.0517939	0.969987	0.588978	0.361587	0.340868	0.6614	0.341714	0.641441	0.408425	0.913272	1
Sample 1804	0.0158609	0.0171983	0.579503	0.522727	0.384672	0.00714146	0.00241805	0.520099	0.0190719	0.494686	0.0304988	0.971647	0.892873	0.0553353	0.478965	0.529733	0.458448	0.558677	0.481429	0.509445	1
Sample 1805	0.00933827	0.0101761	0.0379679	0.69697	0.41197	0.00939563	0.000386859	0.36367	0.0210417	0.370542	0.000127635	0.999083	0.663513	0.0154883	0.323387	0.675352	0.327839	0.664974	0.353738	0.454617	1
Sample 1806	0.0613086	0.0612334	0.0909891	0.302326	0.428114	0.107173	0.00157727	0.254187	0.0347272	0.483789	0.299014	0.964745	0.87626	0.616235	0.447797	0.555208	0.471996	0.488227	0.53713	0.490522	1
Sample 1807	0.187191	0.451815	0.267026	0.232558	0.622828	0.158084	0.0990932	0.285492	0.251984	0.259959	0.587127	0.977635	0.532516	0.464859	0.496646	0.597441	0.291538	0.807741	0.130979	0.741069	1
Sample 1808	0.214819	0.193861	0.203255	0.0458015	0.440638	0.215816	0.0714264	0.515589	0.139529	0.510735	0.00615432	0.980367	0.821555	0.269315	0.586521	0.419386	0.585451	0.408171	0.560487	0.561551	1
Sample 1809	0	0.376034	0.277415	0.963855	0.666841	0.242973	0.126584	0.585991	0.437973	0.502647	0.704267	0.935346	0.574886	0.499985	0.332775	0.68233	0.295508	0.739496	0.21299	0.634654	1
Sample 1810	0.153634	0.499946	0.0171447	1	0.317923	0.0912428	0.279456	0.214999	0.218607	0.140249	0.156941	0.805875	0.172157	0.135809	0.651836	0.346098	0.652928	0.341429	0.632797	0.319471	1
Sample 1811	0.64234	0.409713	0.456892	0.946565	0.472449	0.229916	0.147268	0.835283	0.758723	0.891339	0.381029	0.700121	0.815752	0.676082	0.267368	0.740427	0.25078	0.755155	0.280137	0.602053	1
Sample 1812	0	0.494222	0.0402405	0.5	0.891196	0.520795	0.204547	0.0718285	0.6425	0.072007	0.135002	0.984061	0.182733	0.184661	0.24194	0.773995	0.180146	0.906362	0.0855456	0.529843	1
Sample 1813	0.0825596	0.309223	0.226211	0.618321	0.246189	0.297245	0.211629	0.338529	0.217089	0.326124	0.920977	0.897334	0.566785	0.126971	0.000444548	0.988045	0.036156	0.938265	0.0790807	0.506633	1
Sample 1814	0.207417	0.428715	0.212154	0.507576	0.637189	0.267567	0.203967	0.536369	0.330386	0.537326	0.145737	0.976893	0.607033	0.507112	0.513647	0.409779	0.698941	0.183286	0.760343	0.403477	1
Sample 1815	0.183896	0.134227	0.206877	0.573643	0.34994	0.114806	0.0297769	0.698698	0.0873904	0.720947	0.00491375	0.993184	0.734047	0.376217	0.486894	0.48667	0.553515	0.394362	0.773286	0.212373	1
Sample 1816	0.265036	1	0.212675	0.983471	0.612	0.0279441	1	0.0903673	0.96438	0.0635169	0.601022	0.543616	0	0	0.341688	0.642049	0.413256	0.501393	0.454421	0.587241	1
Sample 1817	0.191337	0.635317	0.0942702	0.946565	0.334946	0.105537	0.391246	0.117259	0.871061	0.128399	0.259064	0.952846	0.202485	0.396961	0.718755	0.271696	0.740678	0.333976	0.53827	0.379615	1
Sample 1818	0	0.0701493	0.29343	0.674242	0.318855	0.0955885	0.0171192	0.418825	0.210335	0.416083	0.161289	0.939131	0.794536	0.0830548	0.251121	0.749916	0.250334	0.749269	0.241831	0.579707	1
Sample 1819	0.611777	0.718656	0.0456352	0.848485	0.365732	0.275635	0.355901	0.71928	0.481394	0.678065	0.995416	0.61544	0.866233	0.743398	0.59218	0.435777	0.533827	0.485824	0.580024	0.693859	1
Sample 1820	0.00332472	0.0870173	0.0253057	0.969697	0.473164	0.0633406	0.00585388	0.673397	0.100249	0.646686	0.512552	0.745039	0.78192	0.326344	0.40015	0.604837	0.39551	0.587977	0.474439	0.849587	1
Sample 1821	0.0193198	0.00791629	0.388711	0.689394	0.34667	0.107894	0.00048367	0.541228	0.0135319	0.514221	0.0195401	0.922503	0.912267	0.0586556	0.524324	0.494429	0.482554	0.54664	0.480007	0.562973	1
Sample 1822	0.00764905	0.00338016	0.0271139	0.439394	0.381338	0.0102481	5.26072e+09	0.392039	0.00955948	0.397924	0.00140896	0.576059	0.672029	0.0138095	0.354825	0.63768	0.37258	0.613111	0.410539	0.442426	1
Sample 1823	0.00965238	0.000518435	0.119681	0.147287	0.48035	0.0477518	4.87218e+08	0.275836	0.00215265	0.499415	0.317924	0.986106	0.924005	0.606146	0.387929	0.624322	0.39044	0.587453	0.418917	0.602487	1
Sample 1824	0.0498805	0.0352527	0.401239	0.906977	0.37912	0.194926	0.00144761	0.48359	0.0425247	0.429781	0.00400235	0.991668	0.447451	0.374456	0.323004	0.637436	0.416634	0.498012	0.554979	0.525765	1
Sample 1825	0.0939789	0.126537	0.167948	0.885496	0.411978	0.223548	0.0276921	0.428924	0.0816056	0.430126	0.00548458	0.898244	0.789322	0.120818	0.405727	0.592896	0.423799	0.559404	0.433569	0.507747	1
Sample 1826	0	0.0537989	0.258888	0.963855	0.691107	0.193861	0.0105927	0.864912	0.115959	0.841134	0.864963	0.923847	0.898879	0.718078	0.355506	0.648647	0.344477	0.665522	0.358108	0.491086	1
Sample 1827	0.0311172	0.0653338	0.0123392	0.830769	0.363058	0.0671178	0.00535933	0.120444	0.0229761	0.118235	0.237334	0.93444	0.371087	0.318304	0.406017	0.598245	0.39366	0.604231	0.329717	0.621136	1
Sample 1828	0.178245	0.0966355	0.48351	0.938931	0.638907	0.173654	0.0134863	0.453868	0.158069	0.498912	0.43911	0.976806	0.62491	0.255771	0.415075	0.586115	0.407285	0.60805	0.372096	0.352015	1
Sample 1829	0.163955	0.119484	0.563813	0.732759	0.334606	0.121526	0.0314787	0.53037	0.13462	0.516673	0.379779	0.979086	0.868991	0.443595	0.213718	0.786242	0.185547	0.860536	0.243328	0.499526	1
Sample 1830	0	0.00837042	0.169658	0.473282	0.366934	0.709766	0.000436937	0.387341	0.0278562	0.396141	0.00551985	0.971347	0.545117	0.0482348	0.37419	0.625075	0.377451	0.638969	0.342967	0.425129	1
Sample 1831	0.0269756	0.0236615	0.28594	0.962121	0.854749	0.250255	0.00236834	0.745104	0.0244353	0.746065	0.526041	0.879715	0.923724	0.4249	0.501953	0.454016	0.616179	0.302256	0.676446	0.426853	1
Sample 1832	0.00792646	0.0109087	0.135842	0.627907	0.616869	0.171158	0.000338082	0.688401	0.0192667	0.717728	0.271951	0.913965	0.804372	0.217152	0.615855	0.387006	0.616163	0.372867	0.76269	0.206759	1
Sample 1833	0.114596	0.131912	0.40064	0.165289	0.769871	0.13422	0.02572	0.567582	0.106875	0.537176	0.208793	0.558204	0.725768	0.560622	0.407127	0.59564	0.423738	0.562014	0.363557	0.461928	1
Sample 1834	0.168708	0.0502071	1	0.709924	0.476141	0.279635	0.00608281	0.647987	0.0861126	0.629978	0.00340773	0.992059	0.894352	0.506263	0.563952	0.452479	0.530885	0.541227	0.410754	0.426138	1
Sample 1835	0.00794101	0.0132608	0.203067	0.939394	0.417162	0.091458	0.00215069	0.507613	0.0434739	0.511011	0.720578	0.82118	0.923651	0.060702	0.468809	0.540255	0.451527	0.553028	0.453746	0.528867	1
Sample 1836	0.329205	0.221745	0.037657	0.992424	0.51267	0.0247827	0.108833	0.70945	0.353264	0.678791	0.012298	0.777606	0.578521	0.556628	0.559875	0.4432	0.546696	0.459528	0.60723	0.667625	1
Sample 1837	0.00417931	0.37248	0.0234111	0.560606	0.486209	0.206754	0.0662489	0.449239	0.408895	0.427049	0.0926277	0.951947	0.524406	0.241532	0.311806	0.690135	0.313352	0.669683	0.375973	0.949113	1
Sample 1838	0.0166559	0.00879195	0.579158	0.780303	0.335539	0.0401843	0.000972376	0.534509	0.00879598	0.50648	0.509173	0	0.924318	0.0560984	0.505492	0.506776	0.477352	0.544311	0.489948	0.523507	1
Sample 1839	0.0102003	0.0101495	0.0430945	0.69697	0.400712	0.00494431	0.000407594	0.373705	0.0173209	0.381942	0.00129576	0.991145	0.664219	0.0163449	0.318097	0.680975	0.322024	0.670438	0.350615	0.460091	1
Sample 1840	0.0670671	0.0642048	0.0931658	0.302326	0.433317	0.103944	0.00176854	0.260712	0.0359694	0.487889	0.300175	0.959074	0.875009	0.618651	0.449928	0.55268	0.475231	0.483481	0.545359	0.484927	1
Sample 1841	0.20081	0.450348	0.271184	0.232558	0.588006	0.128729	0.103523	0.329296	0.227845	0.296377	0.0423742	0.979775	0.312984	0.473825	0.408965	0.680231	0.21408	0.869835	0.103074	0.757547	1
Sample 1842	0.109955	0.11909	0.329917	0.160305	0.397235	0.154966	0.0368855	0.473819	0.0794292	0.476693	0.00161441	0.998097	0.8199	0.171729	0.562135	0.441472	0.566361	0.422883	0.553394	0.536152	1
Sample 1843	0	0.539628	0.264967	0.963855	0.67229	0.230274	0.230637	0.429966	0.602924	0.329616	0.741984	0.932633	0.410399	0.351988	0.32503	0.690314	0.287029	0.74964	0.182505	0.629507	1
Sample 1844	0.161434	0.556574	0.015364	1	0.316881	0.0909143	0.356874	0.226929	0.247932	0.140871	0.158451	0.842666	0.140919	0.106526	0.69716	0.299047	0.702433	0.290213	0.689355	0.274546	1
Sample 1845	0.724912	0.465812	0.451312	0.946565	0.431797	0.221581	0.221028	0.949955	0.928146	1	0.461832	0.911501	0.884747	0.750865	0.249005	0.760323	0.229008	0.778857	0.262838	0.656021	1
Sample 1846	0	0.399712	0.0861854	0.543103	0.730326	0.340861	0.137259	0.173177	0.504129	0.149481	0.0259162	0.992162	0.289652	0.286416	0.237127	0.776091	0.178821	0.907694	0.097815	0.498183	1
Sample 1847	0.06171	0.318068	0.212773	0.526718	0.252062	0.289171	0.221138	0.31623	0.24716	0.302577	0.920458	0.713548	0.557517	0.107131	0	0.987758	0.0368814	0.938484	0.0726515	0.492714	1
Sample 1848	0.234393	0.471866	0.218876	0.507576	0.674456	0.271367	0.248896	0.5104	0.366071	0.513344	0.248944	0.97297	0.578003	0.437993	0.528313	0.390447	0.72411	0.151264	0.789711	0.390916	1
Sample 1849	0.168962	0.144722	0.200655	0.573643	0.35686	0.109727	0.0347589	0.678951	0.100714	0.702268	0.00707459	0.990174	0.720432	0.364802	0.491212	0.481577	0.559125	0.389159	0.774032	0.211504	1
Sample 1850	0.25123	0.935873	0.184343	0.983471	0.690084	0.0739487	0.785155	0	1	0	0.471532	0.552107	0.0428796	0.108887	0.318423	0.669975	0.376371	0.565483	0.322935	0.603034	1
Sample 1851	0.231907	0.639234	0.186365	0.992366	0.283151	0.0798944	0.410427	0.222815	0.780044	0.201624	0.25701	0.923556	0.229292	0.462881	0.751681	0.237936	0.775165	0.302441	0.568999	0.365117	1
Sample 1852	0	0.0798733	0.226784	0.674242	0.397908	0.0552734	0.0232571	0.384012	0.263622	0.385085	0.536129	0.897474	0.774544	0.0368492	0.281223	0.721161	0.277387	0.724215	0.26036	0.580413	1
Sample 1853	0.929184	0.954743	0.0429566	1	0.408595	0.179368	0.762694	0.925266	0.816149	0.84469	0.992043	0.510554	1	0.953193	0.636756	0.416397	0.527107	0.517387	0.540809	0.824107	1
Sample 1854	0.0266735	0.147901	0.0859501	0.189394	0.341373	0.100121	0.0172444	0.647982	0.134921	0.629823	0.056147	0.977933	0.733842	0.444338	0.334166	0.671679	0.327068	0.659691	0.396787	0.925923	1
Sample 1855	0.0168857	0.0200572	0.190674	0.477273	0.4582	0.0719883	0.00272108	0.512942	0.0268377	0.487743	0.00143141	0.994985	0.889619	0.0563191	0.524382	0.489903	0.493392	0.52792	0.500775	0.524986	1
Sample 1856	0.029384	0.0520013	0.0226666	0.636364	0.383216	0.00508271	0.00765568	0.307677	0.107564	0.309319	0.000570485	0.996306	0.618576	0.0354095	0.238725	0.769791	0.22442	0.775857	0.234068	0.501835	1
Sample 1857	0.0621295	0.0409215	0.116	0.302326	0.393513	0.113062	0.000873747	0.308	0.0311025	0.518707	0.000568727	0.999309	0.898312	0.627342	0.438561	0.565869	0.459321	0.503669	0.523268	0.508907	1
Sample 1858	0	0.513065	0.140855	0.806202	0.540459	0.119514	0.126414	0	0.545607	0	0.0201384	0.975748	0.06937	0.311885	0.363365	0.737766	0.142062	0.950646	0	0.626346	1
Sample 1859	0.0360405	0.0657273	0.220487	0.923664	0	0.259811	0.0164721	0.440646	0.0602329	0.435121	0.950166	0.966623	0.819794	0.0219391	0.512447	0.488764	0.521493	0.468589	0.503817	0.519007	1
Sample 1860	0.00730055	0.43272	0.305258	0.60241	0.791088	0.337443	0.138559	0.489356	0.49083	0.439257	0.535387	0.95811	0.51963	0.577719	0.316818	0.701798	0.272498	0.769257	0.161004	0.701375	1
Sample 1861	0.162738	0.254958	0.0254503	0.823077	0.572279	0.0621035	0.0311458	0.110911	0.0672264	0.12296	0.820046	0.968297	0.407218	0.445957	0.36247	0.636898	0.360862	0.634658	0.282291	0.674067	1
Sample 1862	0.378102	0.251349	0.368395	0.541985	0.630854	0.145177	0.0790129	0.585253	0.403641	0.649672	0.268468	0.930549	0.606562	0.436773	0.354189	0.671081	0.300768	0.727779	0.262223	0.525246	1
Sample 1863	0	0.355548	0.0873545	0.5	0.64561	0.376441	0.0913968	0.207037	0.441563	0.182118	0.0232116	0.989308	0.339615	0.285264	0.206695	0.81004	0.139344	0.948563	0.0837497	0.454278	1
Sample 1864	0.128667	0.338038	0.326004	0.664122	0.352552	0.288875	0.177607	0.34874	0.19037	0.340822	0.919381	0.874198	0.572936	0.170846	0.00878898	1	0	1	0.00140173	0.532547	1
Sample 1865	0.17696	0.383943	0.161762	0.507576	0.545469	0.316516	0.13726	0.582026	0.276484	0.570463	0.0065409	0.988295	0.635655	0.53801	0.576136	0.358101	0.736367	0.165166	0.759971	0.399559	1
Sample 1866	0.358748	0.214083	0.21638	0.573643	0.407574	0.116037	0.0667004	0.707153	0.130778	0.728393	0.00897635	0.989061	0.704044	0.509864	0.496857	0.475661	0.569146	0.368236	0.803715	0.216381	1
Sample 1867	0.671674	0.396249	0.446556	0.239669	0.611789	0.193431	0.116492	0.854554	0.367436	0.831055	0.249649	0.883044	0.647403	0.837069	0.0172893	0.96577	0.0997389	0.810796	0.325652	0.617486	1
Sample 1868	0.467618	0.813933	0.310789	0.992366	0.287536	0.160139	0.494401	0.47144	0.606821	0.4169	0.259177	0.508088	0.200803	0.66458	0.781696	0.202179	0.814304	0.269919	0.585569	0.51586	1
Sample 1869	0.136969	0.186102	0.559767	0.825758	0.590834	0.436463	0.0449675	0.491267	0.155267	0.50738	0.646515	0.993924	0.765804	0.209075	0.288047	0.704411	0.303495	0.690287	0.310437	0.582733	1
Sample 1870	0.254119	0.250801	0.0960991	0.939394	0.657575	0.0741751	0.090148	0.511753	0.185481	0.506911	0.897065	0.967262	0.686675	0.506998	0.273119	0.70302	0.322963	0.643061	0.470155	0.699673	1
Sample 1871	0.240767	0.134301	0.0950599	0.219697	0.483847	0.129635	0.0130888	0.735817	0.0565753	0.729761	0.00287741	0.995456	0.809374	0.566561	0.44956	0.551762	0.453554	0.523084	0.551146	0.779591	1
Sample 1872	0.0338639	0.0279543	0.27109	0.984848	0.465073	0.164672	0.00293244	0.535899	0.0204555	0.508749	0.00141835	0.974591	0.899042	0.0726162	0.520056	0.498101	0.479395	0.549574	0.477564	0.552596	1
Sample 1873	0.0333995	0.0402586	0.0300684	0.681818	0.402446	0.0130958	0.00368808	0.362603	0.0574703	0.377262	0.0016449	0.99242	0.638663	0.0394002	0.321762	0.674695	0.332244	0.656392	0.360434	0.480485	1
Sample 1874	0.124194	0.058929	0.114644	0.155039	0.518479	0.0342117	0.00280696	0.285676	0.0478416	0.513635	0.0129979	0.993763	0.899848	0.652003	0.383087	0.620058	0.411616	0.53353	0.531805	0.505407	1
Sample 1875	0.543603	0.548923	0.442296	0.829457	0.676752	0.162413	0.156144	0.773801	0.505148	0.741125	0.685787	0.978266	0.618627	0.699515	0.154065	0.722049	0.435323	0.364452	0.793888	0.375255	1
Sample 1876	0.27882	0.592387	0.157514	0.0152672	0.331157	0.2498	0.464378	0.289216	0.44456	0.301796	0.0295888	0.972483	0.254492	0.328874	0.369517	0.641167	0.358149	0.657227	0.283083	0.462033	1
Sample 1877	0.105046	0.2858	0.245399	0.927711	0.700446	0.588618	0.0471665	0.732444	0.25838	0.691176	0.983144	0.975894	0.690644	0.583393	0.325262	0.670103	0.32886	0.684006	0.300531	0.603202	1
Sample 1878	0.00603185	0.0109985	0.0141926	0.915385	0.536076	0.0290456	0.000330294	0.101328	0.00600131	0.106491	0.297361	0.989928	0.389594	0.337962	0.362275	0.642646	0.348544	0.64869	0.281067	0.654177	1
Sample 1879	0.207013	0.17223	0.304005	0.206107	0.654379	0.0669878	0.05281	0.449883	0.197413	0.496945	0.0908182	0.930018	0.501704	0.281825	0.573528	0.40756	0.607459	0.385087	0.623304	0.173641	1
Sample 1880	0.0110522	0.0964175	0.0909695	0.198276	0.515802	0.334481	0.0115253	0.392297	0.095843	0.377543	0.177238	0.964697	0.643199	0.322712	0.258566	0.747988	0.217291	0.840767	0.222099	0.512877	1
Sample 1881	0.298794	0.5972	0.264035	0.839695	0.546106	0.255792	0.496208	0.301993	0.300217	0.316545	0.00217883	0.992029	0.271002	0.332738	0.950547	0.0387244	0.969577	0.0752953	0.815976	0.224814	1
Sample 1882	0.361498	0.36202	0.307154	0.378788	0.362406	0.339285	0.121619	0.825994	0.156881	0.8099	0.00225222	0.989389	0.770778	0.641595	0.186956	0.796697	0.242447	0.708617	0.298246	0.813013	1
Sample 1883	0.292509	0.213569	0.165401	0.418605	0.44183	0.0928296	0.0701052	0.629652	0.160015	0.6599	0.0492679	0.995168	0.687627	0.380211	0.624823	0.36179	0.657643	0.325307	0.771362	0.304862	1
Sample 1884	0.768337	0.462665	0.705488	1	0.865421	0.182949	0.204243	0.764008	0.371589	0.798169	0.782206	0.934271	0.89907	0.885038	0.202533	0.755962	0.317917	0.606257	0.433629	0.512136	1
Sample 1885	0.805016	0.756465	0.772969	0.221374	0.474186	0.25475	0.400769	0.594862	0.503498	0.6054	0.00333205	0.991496	0.532922	0.884191	0.564937	0.416231	0.625533	0.364773	0.67387	0.259263	1
Sample 1886	0.0996112	0.152508	0.295151	0.310606	0.340902	0.113783	0.0640543	0.524948	0.179839	0.52633	0.00208457	0.992871	0.777688	0.174839	0.449745	0.533994	0.488806	0.478413	0.572521	0.486445	1
Sample 1887	0.674703	0.440261	0.122003	0.401515	0.793458	0.253253	0.122718	0.619278	0.304711	0.635904	0.00342016	0.992379	0.558371	0.78499	0.328588	0.643346	0.384416	0.577394	0.545978	0.699372	1
Sample 1888	0.0378703	0	0.159344	0.431818	0.394293	0.104446	0	0.742415	0.00272237	0.733053	0.38548	0.948118	0.871823	0.45073	0.426368	0.578806	0.421524	0.561356	0.506845	0.817341	1
Sample 1889	0.0334626	0.0316863	0.304983	0.810606	0.350401	0.107671	0.00400059	0.533795	0.0242552	0.5073	0.00698125	0.472518	0.892532	0.0722311	0.476143	0.538147	0.444957	0.575537	0.465188	0.555426	1
Sample 1890	0.0512961	0.0453971	0.029166	0.681818	0.400442	0.0108774	0.00515286	0.387027	0.0680848	0.39317	0.0317749	0.978061	0.645099	0.0571856	0.414343	0.569389	0.451045	0.523127	0.511133	0.375764	1
Sample 1891	0.0248866	0.033128	0.0992902	0.124031	0.459574	0.0832293	0.000627457	0.228003	0.0319385	0.46572	0.00282641	0.922226	0.894161	0.612543	0.3853	0.627388	0.386396	0.593986	0.405286	0.571623	1
Sample 1892	0.00761992	0.0254659	0.109171	0.945736	0.440984	0.187789	0.000863862	0.417682	0.0247696	0.370644	0.0385394	0.995448	0.424018	0.342035	0.462159	0.504776	0.541236	0.398177	0.600465	0.496236	1
Sample 1893	0.781251	0.680811	0.249441	0.0152672	0.454995	0.252474	0.659678	0.767335	0.653565	0.753221	0.00696337	0.974984	0.696783	0.796433	0.447219	0.536301	0.50379	0.437476	0.620595	0.745975	1
Sample 1894	0.0148314	0.0141803	0.269214	1	0.410429	0.222566	0.00479897	0.957971	0.0531948	0.91538	0.863085	0.830572	0.942248	0.753246	0.368362	0.637754	0.352797	0.659578	0.369897	0.526779	1
Sample 1895	0.00843833	0.0132127	0.0126142	0.930769	0.554562	0.0272711	0.000445194	0.102729	0.00472129	0.109107	0.00174528	0.999259	0.389742	0.343852	0.36935	0.635706	0.35569	0.641232	0.289406	0.651434	1
Sample 1896	0.0464387	0.0627844	0.276006	0.992366	0.622374	0.257611	0.0053251	0.335483	0.0391156	0.369844	0.957319	0.946359	0.502127	0.0711878	0.41254	0.585537	0.410863	0.601284	0.372604	0.307689	1
Sample 1897	0	0	0.0758874	0.112069	0.790172	0.890405	0	0.430303	0.0168392	0.41776	0.0956421	0.98496	0.741845	0.324169	0.213271	0.791257	0.176608	0.874943	0.210529	0.535189	1
Sample 1898	0.247682	0.487312	0.239087	0.748092	0.398438	0.262019	0.378376	0.38492	0.22619	0.378158	0.00149509	0.996117	0.325449	0.2841	0.398291	0.617978	0.364521	0.673723	0.28072	0.482464	1
Sample 1899	0.0576261	0.037049	0.293193	0.128788	0.392384	0.196142	0.0033236	0.778831	0.0161818	0.77409	0.259425	0.982164	0.928247	0.441454	0.491194	0.466562	0.601823	0.317271	0.666961	0.454754	1
Sample 1900	0.0571068	0.0127698	0.276796	0.96124	0.440376	0.134755	0.000318435	0.721272	0.0133238	0.749406	0.0105413	0.982061	0.815179	0.279306	0.611819	0.390839	0.612925	0.374571	0.765731	0.211016	1
Sample 1901	0.0839689	0.14602	0.214947	0.933884	0.296604	0.397509	0.015283	0.608772	0.0687933	0.560888	0.693606	0.937085	0.572239	0.461175	0.488812	0.517047	0.498972	0.475387	0.480645	0.511642	1
Sample 1902	0.151012	0.239626	0.250876	0.70229	0.316229	0.13047	0.060651	0.442103	0.265344	0.416027	0.196806	0.956422	0.65091	0.437949	0.518696	0.497685	0.486519	0.579669	0.366354	0.467526	1
Sample 1903	0.0915292	0.109978	0.273995	0.128788	0.442027	0.132204	0.028651	0.567858	0.123322	0.575236	0.000271087	0.999428	0.852757	0.167432	0.461528	0.545134	0.450032	0.548754	0.469976	0.579767	1
Sample 1904	0.0933601	0.376745	0.0526999	0.401515	0.522489	0.15986	0.0988409	0.324487	0.389327	0.31619	0.00791746	0.961857	0.368816	0.400742	0.522862	0.460349	0.549151	0.441414	0.619337	0.41729	1
Sample 1905	0.26472	0.135229	0.0970914	0.219697	0.482233	0.129514	0.0134007	0.747804	0.0600232	0.739274	0.0039968	0.993827	0.815613	0.580236	0.446717	0.554466	0.451207	0.524705	0.5511	0.783185	1
Sample 1906	0.0202382	0.0092261	0.285178	0.340909	0.332778	0.121258	0.000538115	0.540928	0.0130983	0.513622	0.0279138	0.896527	0.91136	0.0595371	0.498402	0.518861	0.460701	0.564104	0.471264	0.559111	1
Sample 1907	0.0206111	0.0177833	0.0133793	0.113636	0.404071	0.0077816	0.0010734	0.376639	0.0293499	0.383908	0.00119908	0.993741	0.661248	0.0266911	0.37599	0.612028	0.404893	0.571873	0.457904	0.419297	1
Sample 1908	0.0908256	0.0612192	0.116931	0.534884	0.532181	0.0409314	0.00290801	0.236978	0.047051	0.48404	0.0021245	0.996046	0.886188	0.638744	0.382588	0.620596	0.410807	0.535317	0.526404	0.468948	1
Sample 1909	0.522319	0.528206	0.423956	0.829457	0.680562	0.162576	0.143461	0.754129	0.474474	0.718407	0.657894	0.980976	0.597758	0.685502	0.205539	0.672179	0.482467	0.326711	0.811469	0.362203	1
Sample 1910	0.355383	0.289975	0.399804	0.778626	0.538095	0.455631	0.112439	0.586024	0.261512	0.590848	0.00332035	0.983789	0.830395	0.400123	0.386622	0.606658	0.41905	0.550011	0.463017	0.674862	1
Sample 1911	0.116485	0.396443	0.211351	0.927711	0.629932	0.490116	0.0939363	0.618005	0.356882	0.592391	0.980278	0.965436	0.582123	0.465795	0.330372	0.667194	0.328702	0.688206	0.281834	0.633749	1
Sample 1912	0.00632658	0.0278105	0.0115754	0.930769	0.575207	0.00507831	0.00146135	0.0909562	0.0179354	0.0979853	0.040183	0.997217	0.379004	0.342454	0.370932	0.633056	0.360079	0.634476	0.297314	0.63955	1
Sample 1913	0.207298	0.182018	0.320162	0.206107	0.639476	0.111814	0.0449064	0.435371	0.167871	0.476538	0.00357987	0.895907	0.490198	0.282083	0.55263	0.426878	0.589264	0.402023	0.606514	0.183282	1
Sample 1914	0	0.115296	0.0765863	0.198276	0.56891	0.344467	0.014556	0.371791	0.132159	0.356104	0.138352	0.856381	0.611411	0.313265	0.253307	0.755099	0.207027	0.856507	0.201569	0.51688	1
Sample 1915	0.0895404	0.33253	0.220526	0.374046	0.536465	0.026165	0.254701	0.267136	0.290674	0.275014	0.00459125	0.956329	0.341134	0.133614	0.974204	0.0313393	0.957372	0.110269	0.7473	0.26823	1
Sample 1916	0.396508	0.403307	0.294777	0	0.337327	0.338822	0.149665	0.823065	0.175264	0.813943	0.00160092	0.992415	0.748588	0.661247	0.190863	0.789911	0.253261	0.691609	0.318129	0.828353	1
Sample 1917	0.319417	0.221221	0.17323	0.418605	0.429283	0.091339	0.0757271	0.644842	0.15715	0.672899	0.0515619	0.997474	0.687342	0.407061	0.625104	0.360531	0.660015	0.321808	0.775148	0.308251	1
Sample 1918	0.601792	0.332506	0.573291	1	0.839302	0.176546	0.122967	0.752915	0.286931	0.758364	0.822374	0.958315	0.835642	0.802391	0.260952	0.705295	0.356266	0.58372	0.419232	0.577643	1
Sample 1919	0.668847	0.725763	0.57187	0.221374	0.498207	0.0644671	0.543324	0.389826	0.609244	0.464675	0.00674471	0.990991	0.464233	0.803315	0.552606	0.427676	0.615654	0.37168	0.660199	0.286152	1
Sample 1920	0.108747	0.130462	0.362713	0.174242	0.46405	0.0938789	0.0479721	0.556927	0.154022	0.559557	0.0026123	0.992769	0.836997	0.183212	0.472566	0.510119	0.514364	0.449086	0.607281	0.538051	1
Sample 1921	0.13111	0.192521	0.0519055	0.765152	0.642044	0.0741928	0.0469047	0.440822	0.177584	0.439928	0.00434058	0.989442	0.519498	0.425694	0.336151	0.641116	0.380151	0.590843	0.518872	0.579285	1
Sample 1922	0.278705	0.125777	0.0840953	0.219697	0.31394	0.12723	0.0123622	0.786437	0.0794603	0.770781	0.004288	0.992221	0.828279	0.58822	0.454945	0.548032	0.455053	0.524396	0.548216	0.800558	1
Sample 1923	0.0156127	0.0119455	0.336087	0.257576	0.387274	0.162665	0.00079657	0.522772	0.00894002	0.496391	0.0297405	0.988624	0.900978	0.0550971	0.51794	0.50128	0.475292	0.554951	0.469804	0.548014	1
Sample 1924	0.0348495	0.0359115	0.0345267	0.5	0.405482	0.00703622	0.0040155	0.378062	0.0595053	0.386541	0.15425	0.987142	0.646071	0.0408411	0.344349	0.646369	0.370739	0.600682	0.443971	0.395611	1
Sample 1925	0.111783	0.0659946	0.122348	0.193798	0.546714	0.0369383	0.0032166	0.247279	0.0486538	0.491921	0.00884885	0.984822	0.888106	0.647071	0.377921	0.625973	0.404553	0.541672	0.525043	0.468233	1
Sample 1926	0.625341	0.637877	0.531493	0.790698	0.636813	0.090456	0.263986	0.810084	0.590629	0.783518	0.594304	0.972057	0.649252	0.75333	0.248548	0.646766	0.471263	0.399715	0.696271	0.455084	1
Sample 1927	0.236173	0.194554	0.386479	0.343511	0.563939	0.342466	0.063341	0.529948	0.151638	0.530326	0.118895	0.988354	0.845287	0.289186	0.345549	0.657378	0.353386	0.644242	0.329239	0.665665	1
Sample 1928	0.114813	0.26524	0.224566	0.927711	0.871176	0.581214	0.0454425	0.712586	0.2672	0.678348	0.575714	0.984375	0.713644	0.674764	0.348639	0.646787	0.352916	0.658783	0.322118	0.584686	1
Sample 1929	0.0286552	0.0899289	0.0142039	0.923077	0.504494	0.0412901	0.00616695	0.0885036	0.0375356	0.0876597	0.168162	0.991475	0.353709	0.354213	0.375699	0.629037	0.363667	0.629631	0.30789	0.602908	1
Sample 1930	0.19854	0.201929	0.332655	0.801527	0.520577	0.206329	0.0505572	0.451531	0.191745	0.493738	0.252597	0.966274	0.539158	0.274151	0.443695	0.553885	0.440399	0.578671	0.392797	0.318715	1
Sample 1931	0	0.280675	0.0707052	0.465517	0.687402	0.415467	0.0721797	0.266283	0.323769	0.251568	0.138296	0.988537	0.424318	0.298513	0.300491	0.708648	0.25407	0.813442	0.211363	0.454724	1
Sample 1932	0.0518619	0.139467	0.36552	0.442748	0.593928	0.0224541	0.053648	0.343814	0.117617	0.360421	0.185097	0.911319	0.473705	0.0977592	0.700235	0.298362	0.702061	0.333368	0.600764	0.33597	1
Sample 1933	0.372079	0.344162	0.305307	0.378788	0.320621	0.316335	0.11583	0.852013	0.164697	0.837158	0.00317176	0.986306	0.795996	0.647535	0.225232	0.754765	0.289518	0.654409	0.353724	0.790801	1
Sample 1934	0.234235	0.159158	0.188694	0.534884	0.488869	0.0889215	0.0433008	0.644141	0.118207	0.687207	0.00264525	0.994156	0.723596	0.414693	0.656006	0.346548	0.659393	0.330067	0.775003	0.28878	1
Sample 1935	0.704683	0.382506	0.646459	1	0.793883	0.196637	0.114721	0.82982	0.367602	0.831476	0.952411	0.923597	0.895234	0.85345	0.295456	0.684882	0.365576	0.575999	0.459119	0.554448	1
Sample 1936	0.895104	0.527674	0.551179	0.221374	0.471216	0.247526	0.222402	1	0.817613	1	0.00777988	0.95675	0.880412	0.937698	0.548384	0.436871	0.59869	0.392843	0.674418	0.345713	1
Sample 1937	0.0694871	0.0632667	0.308268	0.166667	0.476473	0.0577601	0.0191644	0.576564	0.110338	0.586164	0.000260797	0.998219	0.915052	0.147232	0.406685	0.579589	0.440922	0.524746	0.542964	0.531822	1
Sample 1938	0.147581	0.143211	0.0719403	0.742424	0.603579	0.066962	0.0291653	0.516014	0.100449	0.522079	0.22059	0.946043	0.562417	0.43658	0.428815	0.558677	0.451431	0.529819	0.56922	0.5778	1
Sample 1939	0.0822104	0.0330778	0.174206	0.909091	0.310063	0.126615	0.00113971	0.747839	0.0159418	0.736741	0.387744	0.989302	0.866612	0.476043	0.423937	0.58115	0.419056	0.564246	0.503909	0.807123	1
Sample 1940	0.0127602	0.00519391	0.361365	0.893939	0.287165	0.226431	0.000111187	0.533587	0.0016383	0.506193	0.00252383	0.732068	0.908099	0.052359	0.482113	0.531397	0.451888	0.569384	0.468662	0.553667	1
Sample 1941	0.0384072	0.0293603	0.0328434	0.856061	0.405343	0.0122663	0.00193341	0.408585	0.0477569	0.416139	0.000882767	0.999007	0.658298	0.0443768	0.373226	0.615948	0.398153	0.583284	0.444053	0.439745	1
Sample 1942	0.022773	0.0177169	0.0985509	0.48062	0.52583	0.0575483	0.000268292	0.242522	0.0178964	0.47942	0.00619462	0.91289	0.909973	0.611704	0.389813	0.620661	0.397016	0.576252	0.433842	0.581877	1
Sample 1943	0.0262526	0.0245994	0.400207	0.627907	0.558896	0.0741721	0.00101484	0.442993	0.011188	0.397024	0.519997	0.993101	0.445872	0.358899	0.459366	0.506801	0.53806	0.405661	0.591062	0.514107	1
Sample 1944	0.211052	0.175367	0.404539	0.122137	0.479027	0.39332	0.0561586	0.520578	0.133271	0.518102	0.144585	0.978964	0.846942	0.265809	0.495763	0.503786	0.512904	0.462992	0.546907	0.516109	1
Sample 1945	0.00722229	0.029801	0.174141	1	0.264401	0.339443	0.00646016	0.965601	0.0546396	0.917367	0.903947	0.783865	0.924729	0.730818	0.351167	0.65469	0.33562	0.677371	0.353716	0.538921	1
Sample 1946	0.0380507	0.0532443	0.0111857	0.184615	0.51607	0.0748181	0.00185596	0.118734	0.0127911	0.127128	0.0196308	0.958372	0.383358	0.363447	0.38287	0.620719	0.373072	0.621604	0.312572	0.648618	1
Sample 1947	0.0458324	0.0612332	0.407172	0.137405	0	1	0.0038791	0.388686	0.0404941	0.418241	0.225648	0.981881	0.582153	0.135851	0.390615	0.611541	0.380174	0.637199	0.336488	0.325388	1
Sample 1948	0.0334998	0.0264915	0.213293	0.0258621	0.427343	0.192194	0.00247336	0.452874	0.00315165	0.440342	0.000587939	0.999863	0.74349	0.356774	0.193458	0.809019	0.159998	0.890303	0.203773	0.540294	1
Sample 1949	0	0.0329782	0.110913	0.549618	0.611017	0.124211	0.00564315	0.365738	0.0632176	0.377001	0.401651	0.901727	0.524819	0.0265198	0.319187	0.678773	0.326225	0.684362	0.302531	0.440009	1
Sample 1950	0.0359917	0.0255611	0.20391	0.992424	0.396147	0.129905	0.00240013	0.763716	0.0163762	0.756917	0.411972	0.985061	0.927199	0.444586	0.47012	0.492716	0.569145	0.358772	0.62095	0.474492	1
Sample 1951	0.0652321	0.0115455	0.601461	0.829457	0.322494	0.0488636	0.000648322	0.735875	0.0269026	0.760856	0.505864	0.852737	0.829066	0.285517	0.61148	0.392524	0.609544	0.379637	0.762451	0.210674	1
Sample 1952	0.0326135	0.0975468	0.0298998	0.975207	0.585903	0.204128	0.0124955	0.570331	0.0936301	0.532668	0.772008	0.00572845	0.586831	0.4141	0.479505	0.518551	0.508132	0.45094	0.522457	0.456861	1
Sample 1953	0.17745	0.213081	0.333042	0.778626	0.348727	0	0.0657244	0.484716	0.207137	0.473084	0.413691	0.977291	0.703661	0.443828	0.505441	0.508946	0.480082	0.573897	0.396585	0.44211	1
Sample 1954	0.00887122	0.0152978	0.383679	0.969697	0.451517	0.0907709	0.0021596	0.501582	0.0578163	0.500537	0.74663	0.751916	0.920887	0.0603485	0.425882	0.584798	0.404888	0.603042	0.397022	0.543211	1
Sample 1955	0.000420319	0.00891245	0	0.901515	0.645689	0.136308	0.000378459	0.487604	0.0299924	0.488555	0.371837	0.869975	0.601285	0.327156	0.523372	0.455029	0.559923	0.423425	0.645644	0.537519	1
Sample 1956	0.279768	0.128593	0.0897655	0.174242	0.257912	0.174229	0.0106685	0.799763	0.0895696	0.783982	0.125484	0.991684	0.826051	0.588827	0.44967	0.55308	0.450237	0.528906	0.545235	0.793934	1
Sample 1957	0.00980139	0.00394116	0.26356	0.318182	0.23164	0.118871	0.000225592	0.527852	0.00181638	0.500157	0.135344	0.978588	0.906259	0.0495189	0.502256	0.51529	0.46353	0.563328	0.466978	0.552771	1
Sample 1958	0.030769	0.024962	0.035728	0.94697	0.389075	0.00480025	0.00238169	0.413042	0.0520928	0.416155	0.1526	0.881409	0.65874	0.036786	0.35746	0.630261	0.390496	0.57632	0.474362	0.398404	1
Sample 1959	0.108225	0.0729898	0.117365	0.426357	0.544559	0.0344406	0.00457923	0.21637	0.0607538	0.476026	0.012322	0.978154	0.879411	0.645657	0.381935	0.619784	0.414364	0.525724	0.548197	0.442029	1
Sample 1960	0.642846	0.655995	0.526387	0.790698	0.634834	0.0793224	0.288114	0.814405	0.602589	0.787179	0.593846	0.974072	0.646763	0.764855	0.297229	0.598921	0.515231	0.369459	0.704449	0.459903	1
Sample 1961	0.169058	0.0868302	0.363357	0.778626	0.352851	0.268179	0.0195716	0.585356	0.198106	0.584259	0.00533048	0.929771	0.940603	0.22673	0.411198	0.590354	0.423401	0.562542	0.435484	0.648628	1
Sample 1962	0.122035	0.397304	0.209215	0.987952	0.684646	0.480443	0.0942612	0.606015	0.36523	0.58155	0.977491	0.976214	0.582581	0.463686	0.336555	0.660815	0.335582	0.680776	0.287241	0.627375	1
Sample 1963	0.0298608	0.0806596	0.0135228	0.923077	0.517458	0.017754	0.00634661	0.0927879	0.0317956	0.0971745	0.00223969	0.99895	0.36044	0.358028	0.397876	0.60446	0.392585	0.595789	0.347303	0.585465	1
Sample 1964	0.227804	0.262566	0.354168	0.801527	0.379397	0.37575	0.0711262	0.481596	0.240189	0.521728	0.251734	0.943972	0.566536	0.300654	0.400872	0.599207	0.391516	0.631522	0.33989	0.346054	1
Sample 1965	0	0.283904	0.0720469	0.198276	0.598454	0.386712	0.0668816	0.270348	0.320371	0.252711	0.137043	0.98589	0.420666	0.285199	0.275419	0.733521	0.227196	0.844542	0.184077	0.463833	1
Sample 1966	0.00074724	0.12798	0.183553	0.442748	0.684543	0.0478923	0.0516897	0.296533	0.175521	0.317733	0.225235	0.684599	0.446982	0.0309362	0.644788	0.351773	0.65156	0.378981	0.553899	0.336931	1
Sample 1967	0.39367	0.386242	0.295768	0	0.33004	0.31714	0.146893	0.839173	0.177267	0.824028	0.00246922	0.989453	0.764823	0.659654	0.208065	0.774133	0.267654	0.678903	0.327595	0.825879	1
Sample 1968	0.288914	0.162504	0.205271	0.534884	0.480193	0.101111	0.0400196	0.671859	0.103766	0.711656	0.00519669	0.988696	0.734418	0.456487	0.655949	0.346973	0.658384	0.331634	0.77551	0.291826	1
Sample 1969	0.507789	0.254176	0.490003	1	0.796412	0.219284	0.0598731	0.770044	0.253149	0.763451	0.877474	0.947229	0.803298	0.755743	0.344568	0.635718	0.413085	0.529015	0.486534	0.565174	1
Sample 1970	0.906376	0.592067	0.507881	0.221374	0.522358	0.0517537	0.394295	0.834053	0.776087	0.916331	0.00322846	0.682633	0.811101	0.944393	0.522798	0.459578	0.582374	0.393978	0.690979	0.347187	1
Sample 1971	0.0680205	0.0736803	0.343046	0.310606	0.564536	0.0308984	0.0257573	0.516457	0.105967	0.544692	0.0537715	0.943411	0.891397	0.0816423	0.39386	0.595377	0.421337	0.549706	0.504769	0.546872	1
Sample 1972	0.128275	0.144219	0.063395	0.780303	0.594205	0.0809415	0.0290455	0.503354	0.101265	0.498468	0.220332	0.974525	0.553832	0.42382	0.436889	0.551127	0.457939	0.525279	0.56842	0.577942	1
Sample 1973	0.230867	0.195544	0.0799541	0.712121	0.527913	0.0567085	0.0424074	0.651907	0.133294	0.66343	0.328566	0.991183	0.751147	0.45909	0.442471	0.560079	0.444678	0.531665	0.539647	0.816475	1
Sample 1974	0.191227	0.380427	0.30799	0.916667	0.23434	0.145436	0.287806	0.457462	0.305539	0.427533	0.00186552	0.998888	0.538279	0.223667	0.66347	0.38531	0.555261	0.52158	0.439996	0.560361	1
Sample 1975	0.00442885	0.0049338	0.0443515	0.825758	0.379668	0.0103156	8.2789e+09	0.376277	0.00728511	0.381331	0.119826	0.928885	0.667288	0.0106093	0.36485	0.626882	0.384763	0.598989	0.42482	0.428781	1
Sample 1976	0.0935997	0.0587879	0.122719	0.581395	0.531004	0.0427487	0.00262149	0.245805	0.0449073	0.482742	0.00179097	0.97548	0.889726	0.639846	0.364449	0.640242	0.389188	0.559631	0.501043	0.466652	1
Sample 1977	0.419206	0.428871	0.39062	0.829457	0.653176	0.132327	0.109757	0.675214	0.362085	0.630715	0.687559	0.978576	0.581654	0.617614	0.33573	0.526056	0.653192	0.143909	0.948547	0.242434	1
Sample 1978	0.206237	0.304607	0.280398	0.389313	0.59846	0.320504	0.188255	0.374823	0.246272	0.386514	0.0592993	0.982428	0.633295	0.261329	0.394684	0.604639	0.411325	0.575629	0.405259	0.480403	1
Sample 1979	0.466591	0.276201	0.679596	0.987952	0.236212	0.758928	0.0376617	0.971326	0.0926766	0.926933	0.947251	0.997896	0.786452	0.788848	0.382556	0.617218	0.371844	0.656582	0.332633	0.634449	1
Sample 1980	0.0698298	0.0623448	0.0303044	1	0.457242	0.0416219	0.00290086	0.150337	0.0418891	0.160181	0.998442	0.96281	0.448286	0.384476	0.36747	0.640925	0.345414	0.657733	0.274713	0.681808	1
Sample 1981	0.413121	0.364574	0.363291	0.801527	0.599163	0.176575	0.115045	0.603584	0.418742	0.647879	0.146679	0.952879	0.542073	0.468488	0.476427	0.513049	0.492604	0.5088	0.50147	0.33184	1
Sample 1982	0	0.152116	0.0729448	0.284483	0.62073	0.407589	0.021001	0.345604	0.178855	0.329555	0.18079	0.981754	0.569757	0.291483	0.255334	0.754035	0.206972	0.858315	0.195712	0.501344	1
Sample 1983	0.762587	0.999025	0.173798	0.0687023	0.73273	0.625866	0.845803	0.476913	0.366753	0.518668	0.000559993	0.999505	0.267993	0.77408	0.943778	0.0358693	0.99435	0	1	0.348063	1
Sample 1984	0.380196	0.31746	0.310939	0.378788	0.382394	0.211122	0.119755	0.881091	0.186243	0.868886	0.00576446	0.9798	0.829024	0.652091	0.238094	0.749261	0.284536	0.676276	0.316686	0.809903	1
Sample 1985	0.357918	0.240682	0.172784	0.418605	0.405395	0.0950464	0.0864719	0.665589	0.156673	0.694552	0.000250111	0.999684	0.678981	0.440812	0.635993	0.34551	0.67722	0.306106	0.781416	0.330467	1
Sample 1986	0.381306	0.321132	0.410925	1	0.553138	0.219885	0.0701859	0.690486	0.148212	0.647088	1	0.973273	0.842756	0.692976	0.154564	0.802136	0.274418	0.647972	0.367388	0.592165	1
Sample 1987	0.694911	0.947946	0.458504	0.503817	0.280543	0.178411	0.75445	0.442739	0.746753	0.413798	0.00293334	0.93426	0.2151	0.818795	0.735302	0.207844	0.883595	0.0855879	0.911987	0.0304123	1
Sample 1988	0.190469	0.447155	0.353542	0.356061	0.223691	0.171724	0.467142	0.327447	0.656682	0.288351	0.000128402	0.993747	0.310985	0.258105	1	0	1	0	1	0.10796	1
Sample 1989	0.289586	0.342839	0.0535376	0.916667	0.642125	0.0946917	0.105448	0.45915	0.223809	0.455062	0.000249861	0.998937	0.473459	0.530441	0.310375	0.669486	0.348561	0.628194	0.471635	0.696617	1
Sample 1990	0.0691284	0.0324971	0.149712	0.257576	0.298822	0.0962053	0.00134018	0.73975	0.0115915	0.727163	0.166774	0.943812	0.850592	0.468575	0.41797	0.586163	0.415907	0.564327	0.507031	0.818314	1
Sample 1991	0.509815	0.53831	0.457668	0.916667	0.482341	0.166497	0.420804	0.749674	0.502361	0.719173	0.00221715	0.999275	0.699534	0.529477	0.450794	0.520457	0.516519	0.431956	0.68547	0.558429	1
Sample 1992	0.00213611	0.000934715	0.0192801	0.969697	0.398968	0.0110291	1.19399e+09	0.375525	0.00273082	0.382267	0.00367501	0.642206	0.671294	0.00833082	0.358909	0.63311	0.377357	0.609213	0.409913	0.440411	1
Sample 1993	0.0582063	0.0273475	0.0919482	0.527132	0.498601	0.0374227	0.000604582	0.288985	0.0236853	0.511041	0.00575673	0.942839	0.911547	0.625783	0.400308	0.611114	0.404419	0.573271	0.430414	0.621743	1
Sample 1994	0.00600449	0.0262474	0.135445	0.906977	0.705524	0.120829	0.00127323	0.401423	0.0344543	0.363656	0.199558	0.982536	0.422295	0.332691	0.443425	0.518212	0.535142	0.394765	0.608862	0.490791	1
Sample 1995	0.241301	0.294416	0.29212	0.572519	0.574309	0.111453	0.196499	0.423503	0.225799	0.419917	0.000200697	0.999563	0.6905	0.293959	0.454938	0.551072	0.453261	0.550202	0.40527	0.53601	1
Sample 1996	0.133346	0.104862	0.618009	0.927711	0.582225	0.267287	0.0158245	0.908098	0.0916522	0.882583	0.897659	0.989162	0.879313	0.782831	0.368675	0.632021	0.367024	0.630579	0.422425	0.371192	1
Sample 1997	0.0769095	0.0760703	0.0614833	1	0.445934	0.0402613	0.00375349	0.147892	0.0368017	0.152576	0.850505	0.986132	0.452898	0.389161	0.353572	0.65705	0.325834	0.680867	0.248885	0.677554	1
Sample 1998	0.118747	0.14477	0.38744	0.916031	0.79309	0.373349	0.0144377	0.346382	0.0606587	0.383136	0.213948	0.989914	0.462722	0.201886	0.470281	0.529325	0.465635	0.547387	0.428912	0.279953	1
[truncated: 9,222 more rows]

## Sheet: Data Description
The extracted features were 1) maximum, 2) range (i.e., amplitude difference between maximum and minimum signal values), 3) signal to noise ratio, 4) peak time, 5) skewness, 6) kurtosis, 7) variance, 8) median, 9) root mean square, 10) area under the curve and step response characteristics obtained with ‘stepinfo’ function implemented in MATLAB 2017B (The Mathworks Inc., Natick, MA, USA) which in…
Each emotional condition is labelled with an integer on Column 21 (i.e., negative=1, positive=2, neutral=3l). Each condition had a total size of 3740 samples (22 channels*17 subjects *10 trials).
